# Supplementary material for: Non-motor symptoms associated with progressive loss of dopaminergic neurons in a mouse model of Parkinson’s disease
Source: Front Neurosci. 2024 Apr 30;18:1375265. doi: 10.3389/fnins.2024.1375265 (PMC11091341; doi:10.3389/fnins.2024.1375265)
Supplement: Supplementary file 2 [file Table_2.xlsx]

## Sheet: males
Session_no	Days after tamoxifen	Group	Group_Type	Animal	Trial	Run	Run_Duration_(s)	Run_Average_Speed_(cm/s)	Run_Maximum_Variation_(%)	Camera_Gain_(dB)	Green_Intensity_Threshold	Ceiling_Light_(V)	Walkway_Light_(V)	X-Unit_(mm/pixel)	Y-Unit_(mm/pixel)	WalkWay_Length_(cm)	WalkWay_Width_(cm)	RF_Stand_(s)_Mean	RF_StandIndex_Mean	RF_MaxContactAt_(%)_Mean	RF_MaxContactArea_(cm?)_Mean	RF_MaxContactMaxIntensity_Mean	RF_MaxContactMeanIntensity_Mean	RF_PrintLength_(cm)_Mean	RF_PrintWidth_(cm)_Mean	RF_PrintArea_(cm?)_Mean	RF_MaxIntensityAt_(%)_Mean	RF_MaxIntensity_Mean	RF_MinIntensity_Mean	RF_MeanIntensity_Mean	RF_MeanIntensityOfThe15MostIntensePixels_Mean	RF_Swing_(s)_Mean	RF_SwingSpeed_(cm/s)_Mean	RF_StrideLength_(cm)_Mean	RF_StepCycle_(s)_Mean	RF_DutyCycle_(%)_Mean	RF_ToeSpread_(cm)_Mean	RF_IntermediateToeSpread_(cm)_Mean	RF_ManualPrintLength_(cm)_Mean	RF_PawAngleBodyAxis_(�)_Mean	RF_PawAngleMovementVector_(�)_Mean	RF_SingleStance_(s)_Mean	RF_InitialDualStance_(s)_Mean	RF_TerminalDualStance_(s)_Mean	RF_BodySpeed_(cm/s)_Mean	RF_BodySpeedVariation_(%)_Mean	RH_Stand_(s)_Mean	RH_StandIndex_Mean	RH_MaxContactAt_(%)_Mean
1	32	control	Control	384	Trial0001	Run002	2.91497	15.2415	89	26.8	0.16	16	16.5	0.421053	0.421941	26.3579	4.89451	0.34191	-4.49527	39.6548	0.14879	144.25	79.7173	1.09474	0.970464	0.22163	64.9612	162.25	50.5	85.0683	132.3	0.119793	51.0609	6.21806	0.469191	67.3638	-	-	-	-	-	0.114802	0.304475	0.024957	16.0581	34.3409	0.189673	-6.16166	36.8421
1	32	control	Control	384	Trial0001	Run021	6.5932	5.96748	49	26.8	0.16	16	16.5	0.421053	0.421941	26.3579	4.89451	0.36507	-2.03066	49.854	0.120808	134.6	77.6667	0.673684	0.759494	0.159538	66.4829	148	49	82.7441	119.44	0.259339	17.3979	4.44247	0.645855	58.3617	-	-	-	-	-	0.167573	0.0538628	0.143634	6.708	45.5747	0.728145	-0.601028	40.7031
1	32	control	Control	384	Trial0001	Run025	2.72695	12.2804	29	26.8	0.16	16	16.5	0.421053	0.421941	26.3579	4.89451	0.288619	-3.3302	37.2578	0.143312	135	77.2254	0.814035	0.815752	0.187135	72.8595	146.667	47.6667	82.5712	121.089	0.154262	44.1627	6.43041	0.477714	68.1699	-	-	-	-	-	0.184119	0.0646904	0.0149286	12.2841	3.77087	0.233881	-1.84445	30.0725
1	32	control	Control	384	Trial0001	Run032	2.68203	9.617	80	26.8	0.16	16	16.5	0.421053	0.421941	26.3579	4.89451	0.254245	-4.17536	49	0.135909	154.5	82.0279	0.652632	0.864979	0.177659	54.6923	161.5	47.5	88.284	133.233	0.159526	38.7991	6.18947	0.418756	61.9048	-	-	-	-	-	0.149556	0.0448667	0.0598223	13.0893	37.6158	0.408786	-3.46009	38.3405
1	32	control	Control	384	Trial0001	Run033	2.44148	14.5877	89	26.8	0.16	16	16.5	0.421053	0.421941	26.3579	4.89451	0.24765	-7.1746	42.5477	0.124362	163.25	80.5656	0.705263	0.791139	0.156784	50.2793	172.75	48	83.9957	125.383	0.156762	45.9237	5.61402	0.43026	51.5819	-	-	-	-	-	0.0967252	0.176774	0.0400242	18.6755	69.8898	0.310188	-12.5252	46.6479
1	32	mutant	Experimental	382	Trial0002	Run004	2.21829	12.9543	71	26.8	0.16	16	16.5	0.421053	0.421941	26.3579	4.89451	0.267294	-6.20372	29.5383	0.105263	141	78.5128	0.705263	0.770042	0.141683	44.4358	145.5	49.25	80.7082	114.667	0.136562	45.5865	5.19394	0.449654	59.6134	-	-	-	-	-	0.146554	0.0266462	0.153215	14.3654	54.8921	0.229823	-2.13402	39.1304
1	32	mutant	Experimental	382	Trial0002	Run006	3.74863	10.5581	175	26.8	0.16	16	16.5	0.421053	0.421941	26.3579	4.89451	0.350005	-6.99853	55.6599	0.0771042	127.4	75.868	0.64	0.666667	0.100911	73.8018	135	50	78.7592	104.12	0.236154	35.7244	5.46488	0.621458	51.5862	-	-	-	-	-	0.0994333	0.00497166	0.02983	16.5943	122.592	-	-	-
1	32	mutant	Experimental	382	Trial0002	Run013	6.68602	12.4246	31	26.8	0.16	16	16.5	0.421053	0.421941	26.3579	4.89451	0.237359	-5.49391	66.8066	0.0666223	114	74.476	0.536842	0.590717	0.0870531	63.5761	122.25	50	78.6016	102.833	0.186556	28.7189	5.26765	0.413088	54.4534	-	-	-	-	-	0.133254	0.056633	0.066627	12.1316	16.9947	-	-	-
1	32	control	Control	383	Trial0003	Run001	2.02679	13.2031	98	26.8	0.16	16	16.5	0.421053	0.421941	26.3579	4.89451	-	-	-	-	-	-	-	-	-	-	-	-	-	-	-	-	-	-	-	-	-	-	-	-	-	-	-	-	-	0.219652	-6.37477	36.4286
1	32	control	Control	383	Trial0003	Run008	4.31717	7.22727	74	26.8	0.16	16	16.5	0.421053	0.421941	26.3579	4.89451	0.39383	-4.73161	48.9507	0.0615886	101	68.8916	0.631579	0.618847	0.0932712	69.4204	107.833	48.1667	72.8727	89.6778	0.257236	21.8693	4.72506	0.683968	56.8971	-	-	-	-	-	0.297117	0.0438697	0.0857453	8.4439	43.0652	0.578282	-1.03872	60.3448
1	32	control	Control	383	Trial0003	Run012	9.04831	3.73631	121	26.8	0.16	16	16.5	0.421053	0.421941	26.3579	4.89451	1.0498	-1.45255	40.7838	0.226338	146.8	80.9662	0.917895	0.725738	0.302732	75.3315	162	45.2	88.0837	138.453	0.222459	28.4429	5.12919	1.23477	75.9704	-	-	-	-	-	0.304943	0.507405	0.199963	4.57347	51.7499	0.754859	-2.76612	60.6925
1	32	control	Control	394	Trial0004	Run002	5.74601	10.0921	77	26.8	0.16	16	16.5	0.421053	0.421941	26.3579	4.89451	0.393043	-2.53456	35.6765	0.101976	137.2	78.7436	0.623158	0.776371	0.146747	48.3592	146.6	48.6	83.4228	119.773	0.234429	26.7954	5.38423	0.670867	62.9368	-	-	-	-	-	0.229441	0.0997571	0.182888	10.8611	54.8491	0.462873	-5.54629	49.9014
1	32	control	Control	394	Trial0004	Run004	3.00552	13.2565	46	26.8	0.16	16	16.5	0.421053	0.421941	26.3579	4.89451	0.24283	-4.80333	36.8889	0.0977126	133.8	77.2182	0.631579	0.78481	0.136442	44.9327	144.6	49.8	81.3393	114.693	0.166697	35.0718	5.80186	0.410522	56.7664	-	-	-	-	-	0.202358	0.0530776	0.0199041	13.9847	29.1629	0.310504	-11.6975	69.356
1	32	control	Control	394	Trial0004	Run005	4.97003	10.2943	90	26.8	0.16	16	16.5	0.421053	0.421941	26.3579	4.89451	0.17964	-4.8275	28.7287	0.0987786	158	78.5979	0.715789	0.700422	0.135376	53.2837	165.8	49	82.1628	116.267	0.15469	38.5633	5.41863	0.33433	54.0064	-	-	-	-	-	0.103127	0.0166333	0.02994	16.4389	50.651	0.247504	-8.5	54.5157
1	32	control	Control	393	Trial0005	Run002	3.02943	11.8759	68	26.8	0.16	16	16.5	0.421053	0.421941	26.3579	4.89451	0.327939	-5.33811	50.3275	0.109438	131.4	77.6463	0.589474	0.751055	0.146747	42.4739	138.8	48	82.0094	115.72	0.152472	33.086	5.14083	0.514904	65.6113	-	-	-	-	-	0.289946	0.0349935	0.037493	12.064	53.9512	0.387928	-3.87172	35.8396
1	32	control	Control	393	Trial0005	Run003	1.32491	27.7628	31	26.8	0.16	16	16.5	0.421053	0.421941	26.3579	4.89451	0.132823	-2.46022	50	0.0532978	119	73.2417	0.575439	0.703235	0.0787623	42.2222	122	52	74.5206	94.4222	0.134483	58.4343	7.78947	0.259005	47.7778	-	-	-	-	-	0.0996171	0	0.0249043	26.5942	7.59759	0.152746	-8.21487	33.9286
1	32	control	Control	393	Trial0005	Run004	5.9954	10.1299	67	26.8	0.16	16	16.5	0.421053	0.421941	26.3579	4.89451	0.373092	-2.26835	46.5985	0.0955807	132.8	76.6381	0.597895	0.7173	0.131823	57.9697	138.2	48.2	79.8786	111.267	0.231935	29.2535	5.8339	0.616	57.2129	-	-	-	-	-	0.289296	0.116383	0.0399029	11.8151	45.4277	0.323498	-6.3877	52.7812
1	32	control	Control	393	Trial0005	Run005	3.60928	10.759	203	26.8	0.16	16	16.5	0.421053	0.421941	26.3579	4.89451	0.154541	-4.57047	37.0833	0.0972685	149.5	77.7926	0.705263	0.7173	0.133245	55.8333	158.25	49.75	78.9318	113.8	0.119645	57.8645	6.91255	0.265877	54.2735	-	-	-	-	-	0.139585	0	0.0199408	20.6054	162.836	0.375551	-8.89459	35.5556
1	32	control	Control	393	Trial0005	Run010	3.50869	12.9927	94	26.8	0.16	16	16.5	0.421053	0.421941	26.3579	4.89451	0.309884	-1.47636	40.8537	0.109793	147.8	78.0128	0.656842	0.708861	0.154919	59.4167	160.4	50	80.5728	117.613	0.109959	40.5231	4.63071	0.459828	71.1852	-	-	-	-	-	0.125953	0.0179933	0.165938	14.1743	74.4268	0.424841	-4.87038	46.4568
1	32	control	Control	390	Trial0006	Run003	2.11549	20.1769	29	26.8	0.16	16	16.5	0.421053	0.421941	26.3579	4.89451	0.164649	-3.94743	16.4286	0.17233	170.25	86.2029	0.778947	0.85443	0.226072	33.3333	175.5	48.5	90.0261	143	0.113092	56.2244	6.26327	0.262773	57.209	-	-	-	-	-	0.127229	0.0149681	0.0224521	20.794	18.052	0.167144	-8.28752	34.122
1	32	control	Control	390	Trial0006	Run004	6.57865	6.23144	175	26.8	0.16	16	16.5	0.421053	0.421941	26.3579	4.89451	0.32444	-4.69197	38.7748	0.182989	181	89.1172	0.729825	0.900141	0.233622	58.6803	187.667	49	92.5121	152.444	0.227607	33.3828	4.34615	0.42327	51.1022	-	-	-	-	-	0.132272	0.024957	0.057401	13.0659	94.809	0.325439	-6.87452	34.2382
1	32	control	Control	390	Trial0006	Run005	2.71949	20.444	13	26.8	0.16	16	16.5	0.421053	0.421941	26.3579	4.89451	0.172468	-3.49856	29.2279	0.167444	165.75	86.9012	0.747368	0.801688	0.211415	59.9367	175.25	50	90.4802	142.467	0.133308	49.8421	6.43835	0.306609	56.8959	-	-	-	-	-	0.139974	0.0166636	0.0166636	20.2227	7.77943	0.179966	-6.40694	27.1509
1	32	mutant	Experimental	392	Trial0007	Run002	8.98085	6.05176	76	26.8	0.16	16	16.5	0.421053	0.421941	26.3579	4.89451	0.382043	-3.70006	64.6269	0.0890835	132.143	76.4933	0.601504	0.693189	0.11624	70.0845	139.571	49.4286	79.4205	109.048	0.167975	24.5278	4.0648	0.527209	67.2592	-	-	-	-	-	0.162986	0.041578	0.201238	7.40271	62.4215	0.790315	-1.90051	53.3127
1	32	mutant	Experimental	392	Trial0007	Run003	3.41517	10.0283	94	26.8	0.16	16	16.5	0.421053	0.421941	26.3579	4.89451	0.380847	-3.74039	39.6347	0.158117	172	85.4868	0.747368	0.812236	0.193649	59.9897	186.5	50	87.6283	137.75	0.152671	42.0566	5.71398	0.58745	67.2712	-	-	-	-	-	0.272152	0.146033	0.0165946	13.3089	69.986	0.428141	-4.70979	51.751
1	32	mutant	Experimental	392	Trial0007	Run007	5.79655	6.1323	74	26.8	0.16	16	16.5	0.421053	0.421941	26.3579	4.89451	0.52219	-0.835109	71.0369	0.0790584	135.75	79.5421	0.589474	0.56962	0.104819	83.9097	140.75	50	82.0979	113.567	0.44307	22.0916	6.08453	1.03605	58.679	-	-	-	-	-	0.254848	0.262344	0.00499703	7.80128	62.0962	0.513695	-2.16045	49.2067
1	32	mutant	Experimental	392	Trial0007	Run008	6.19884	6.33782	95	26.8	0.16	16	16.5	0.421053	0.421941	26.3579	4.89451	0.524902	-7.26154	66.5895	0.108668	149.167	80.3288	0.596491	0.773558	0.139463	75.4907	157.167	48.8333	82.4216	119.989	0.165969	25.2463	4.12594	0.395926	59.0129	-	-	-	-	-	0.129976	0.0299944	0.0674874	8.66591	62.0529	0.604887	-8.19317	65.5822
1	32	mutant	Experimental	389	Trial0008	Run001	6.8791	8.7974	62	26.8	0.16	16	16.5	0.421053	0.421941	26.3579	4.89451	0.336966	-2.4592	25.4531	0.131024	149.75	81.9502	0.842105	0.938819	0.17988	28.5518	154	48	84.7516	127.583	0.199683	34.8546	6.60069	0.482568	59.0875	-	-	-	-	-	0.149763	0.0465928	0.159747	10.8042	53.846	0.354438	-3.57238	30.8654
1	32	mutant	Experimental	389	Trial0008	Run003	4.69525	7.36117	49	26.8	0.16	16	16.5	0.421053	0.421941	26.3579	4.89451	0.42557	-2.38808	40.6467	0.191872	177.4	87.492	0.766316	0.835443	0.242327	68.8298	186	49	90.5838	147.28	0.157341	33.3955	5.24594	0.561932	71.1793	-	-	-	-	-	0.224773	0.099899	0.0799192	8.76748	37.775	0.482845	-3.45372	37.2865
1	32	mutant	Experimental	389	Trial0008	Run004	3.75045	15.9819	85	26.8	0.16	16	16.5	0.421053	0.421941	26.3579	4.89451	0.187855	-3.89042	40.3508	0.13887	163.333	84.169	0.722807	0.7173	0.174402	51.0916	167.167	50.1667	84.948	129.822	0.12967	46.8892	5.3998	0.327167	59.1692	-	-	-	-	-	0.1571	0.0374047	0.0199492	16.5574	61.0667	0.271309	-10.406	50.5874
1	32	mutant	Experimental	389	Trial0008	Run010	2.04878	17.8981	41	26.8	0.16	16	16.5	0.421053	0.421941	26.3579	4.89451	0.224866	-3.00462	28.5714	0.143016	130.5	77.8797	0.821053	0.864979	0.201643	66.369	141.5	49.5	80.9641	119.067	0.129923	62.8923	8.17115	0.339798	61.7647	-	-	-	-	-	0.199881	0.00999406	0.0149911	17.6648	24.5905	0.169899	-6.65438	43.1134
1	32	mutant	Experimental	389	Trial0008	Run011	3.53769	16.3776	31	26.8	0.16	16	16.5	0.421053	0.421941	26.3579	4.89451	0.239167	-5.7622	43.6111	0.0941594	125	77.9906	0.589474	0.770042	0.123473	79.1667	132.5	50.25	81.6681	111.85	0.162767	43.6834	6.7136	0.382004	57.0821	-	-	-	-	-	0.186019	0.0166089	0.0166089	16.0414	17.5109	0.259098	-8.84798	48.2708
1	32	mutant	Experimental	395	Trial0009	Run003	3.65595	21.3977	52	26.8	0.16	16	16.5	0.421053	0.421941	26.3579	4.89451	0.149426	-6.01167	33.7558	0.11992	153.25	78.5719	0.768421	0.833333	0.157673	70.9499	166.25	49	82.1605	123.083	0.0863348	77.0968	6.59918	0.212517	59.4755	-	-	-	-	-	0.0921458	0.0398468	0.017433	26.0814	29.2275	0.159387	-19.6448	70.2742
1	32	mutant	Experimental	395	Trial0009	Run004	6.42436	5.26356	104	26.8	0.16	16	16.5	0.421053	0.421941	26.3579	4.89451	0.41233	-2.37429	61.4845	0.0920868	133.833	76.507	0.561404	0.731364	0.120216	73.4584	139.833	49.6667	79.4912	109.089	0.201509	22.2381	4.19688	0.55465	61.9636	-	-	-	-	-	0.137665	0.167592	0.0478834	6.97935	62.3752	0.675499	-6.02201	61.4619
1	32	mutant	Experimental	395	Trial0009	Run005	3.17192	13.6768	87	26.8	0.16	16	16.5	0.421053	0.421941	26.3579	4.89451	0.24737	-4.51502	40.9947	0.110149	145.4	77.3885	0.707368	0.793249	0.149589	54.2557	153.4	50.2	79.8593	114.213	0.109721	45.6909	5.01438	0.281782	61.1839	-	-	-	-	-	0.141639	0.0379035	0.0678273	15.6044	39.831	0.274301	-7.98115	51.8392
1	32	mutant	Experimental	395	Trial0009	Run008	9.59659	6.21706	78	26.8	0.16	16	16.5	0.421053	0.421941	26.3579	4.89451	0.533144	-1.72815	55.8843	0.0885336	129.833	76.878	0.533333	0.654008	0.114886	70.5378	138.5	50.3333	80.979	110.678	0.137521	32.5725	4.38058	0.464383	69.1071	-	-	-	-	-	0.139514	0.19532	0.265077	8.24607	57.9146	0.566599	-6.68608	76.6702
1	32	mutant	Experimental	395	Trial0009	Run009	2.32631	19.2586	50	26.8	0.16	16	16.5	0.421053	0.421941	26.3579	4.89451	0.162243	-5.13153	32.4497	0.112814	151.25	80.9658	0.663158	0.833333	0.148346	67.3505	160.5	50.75	82.6251	122.583	0.123138	59.6391	7.1263	0.262916	52.4614	-	-	-	-	-	0.124802	0.0199683	0.0199683	21.3898	26.5023	0.159747	-8.02718	31.25
1	32	mutant	Experimental	391	Trial0010	Run001	6.42813	8.25807	81	26.8	0.16	16	16.5	0.421053	0.421941	26.3579	4.89451	0.373728	-1.85992	70.4361	0.0373085	101.5	69.1318	0.505263	0.421941	0.0453031	76.3185	103	51	73.4697	81.5	0.129559	50.3743	6.52645	0.707592	81.6901	-	-	-	-	-	-	-	-	10.1087	18.368	-	-	-
1	32	mutant	Experimental	391	Trial0010	Run002	6.2886	7.45617	56	26.8	0.16	16	16.5	0.421053	0.421941	26.3579	4.89451	0.298983	-2.0627	70.9821	0.0319787	96	70.6375	0.442105	0.590717	0.0373085	86.3839	104	49	76.9048	83.4667	1.176	14.8326	17.4431	1.49491	21.3333	-	-	-	-	-	-	-	-	8.1063	26.8801	-	-	-
1	32	mutant	Experimental	391	Trial0010	Run007	7.4972	10.1025	104	26.8	0.16	16	16.5	0.421053	0.421941	26.3579	4.89451	-	-	-	-	-	-	-	-	-	-	-	-	-	-	-	-	-	-	-	-	-	-	-	-	-	-	-	-	-	-	-	-
1	32	mutant	Experimental	391	Trial0010	Run010	7.95294	4.06721	177	26.8	0.16	16	16.5	0.421053	0.421941	26.3579	4.89451	0.45844	-4.3889	65.2174	0.0319787	103	70.5556	0.505263	0.421941	0.0408616	63.0435	105	50	75.6957	81.6667	-	-	-	-	-	-	-	-	-	-	0.45844	0	0	3.82917	8.61602	-	-	-
1	32	mutant	Experimental	391	Trial0010	Run013	8.70264	6.23918	88	26.8	0.16	16	16.5	0.421053	0.421941	26.3579	4.89451	0.697008	-0.674007	44.4669	0.083944	103.25	70.6229	0.747368	0.590717	0.120364	55.5297	117.75	49.75	76.9415	100.983	0.242293	27.1811	5.09019	0.972492	67.3027	-	-	-	-	-	0.467991	0.211592	0.0174252	6.98481	57.6392	-	-	-
1	32	mutant	Experimental	391	Trial0010	Run016	4.73521	13.2007	85	26.8	0.16	16	16.5	0.421053	0.421941	26.3579	4.89451	0.149848	-20.2829	73.3333	0.0497446	115	73.8571	0.505263	0.421941	0.0550744	66.6667	118	52	76.6774	91.8	-	-	-	-	-	-	-	-	-	-	0.119879	0.0099899	0.0199798	8.08439	41.9874	-	-	-
1	32	control	Control	415	Trial0011	Run008	7.29727	10.62	19	26.8	0.16	16	16.5	0.421053	0.421941	26.3579	4.89451	0.29389	-3.38886	49.2717	0.104464	126.2	76.1188	0.665263	0.666667	0.147102	39.2698	130.4	48.8	78.5721	110.267	0.152443	35.1813	5.00474	0.464826	66.4235	-	-	-	-	-	0.277396	0.0349869	0.0074972	12.1581	31.0071	0.269899	-8.27932	49.5188
1	32	control	Control	415	Trial0011	Run009	4.5879	12.2996	88	26.8	0.16	16	16.5	0.421053	0.421941	26.3579	4.89451	0.228897	-5.4759	43.123	0.0980087	120	73.573	0.750877	0.68917	0.141535	43.9143	125.167	49	76.4416	105.567	0.187099	28.8909	3.83363	0.43192	58.9004	-	-	-	-	-	0.0945446	0.0298562	0.116937	11.6998	49.5286	0.376188	-5.91594	50.067
1	32	control	Control	415	Trial0011	Run011	5.11696	13.1513	97	26.8	0.16	16	16.5	0.421053	0.421941	26.3579	4.89451	0.309816	-4.10278	31.349	0.0438226	96.6667	65.9551	0.547368	0.675105	0.0746169	52.2678	103	50.6667	68.993	82.2	0.164902	34.2292	5.60099	0.31981	47.3974	-	-	-	-	-	0.289828	0.0449732	0.0749554	14.877	57.6272	0.36978	-8.99611	44.5053
1	32	control	Control	415	Trial0011	Run012	4.51039	8.47188	98	26.8	0.16	16	16.5	0.421053	0.421941	26.3579	4.89451	0.463013	-5.64424	56.1402	0.0930935	109.4	72.0507	0.623158	0.624473	0.131113	70.9164	119.4	49.8	76.478	101.827	0.202069	29.266	5.15524	0.730942	58.9603	-	-	-	-	-	0.179617	0.349256	0.0199575	10.8071	73.4371	0.538851	-6.84063	55.1107
1	32	control	Control	420	Trial0012	Run003	3.41665	12.482	40	26.8	0.16	16	16.5	0.421053	0.421941	26.3579	4.89451	0.169338	-6.56213	48.407	0.0717744	128	73.596	0.623158	0.683544	0.0934488	70.0745	134.2	50	76.6824	99.9867	0.271439	30.638	5.41252	0.450739	45.3975	-	-	-	-	-	0.119533	0.0232425	0.0431647	12.8535	39.2984	0.308794	-7.50913	57.5833
1	32	control	Control	420	Trial0012	Run004	3.9366	15.3667	65	26.8	0.16	16	16.5	0.421053	0.421941	26.3579	4.89451	0.244169	-3.00506	57.8175	0.0772818	129.75	75.7549	0.610526	0.685654	0.108816	58.836	145.75	49.25	80.823	112.567	0.0963388	56.4019	5.1421	0.372067	68.3021	-	-	-	-	-	0.116271	0.126237	0.0332203	18.2107	49.5084	0.219254	-14.6877	63.9916
1	32	control	Control	420	Trial0012	Run007	5.12907	10.0368	66	26.8	0.16	16	16.5	0.421053	0.421941	26.3579	4.89451	0.276078	-6.6494	55.6716	0.0686949	111.167	72.021	0.638596	0.654008	0.0944555	74.3721	119.167	48	75.861	97.7444	0.251464	23.5827	3.92093	0.540847	53.9203	-	-	-	-	-	0.137706	0.0818256	0.085817	10.0874	63.028	0.397723	-5.19969	58.5249
1	32	control	Control	420	Trial0012	Run009	5.53652	9.78968	97	26.8	0.16	16	16.5	0.421053	0.421941	26.3579	4.89451	0.405014	-7.36668	76.89	0.0902509	148	82.6768	0.648421	0.7173	0.123651	74.693	154	48.6	82.7671	118.453	0.192032	31.9329	5.52605	0.623482	60.7123	-	-	-	-	-	0.392378	0.00997571	0.0232767	10.2126	49.2919	0.233182	-10.8135	64.7862
1	32	control	Control	410	Trial0013	Run001	5.03132	15.5291	38	26.8	0.16	16	16.5	0.421053	0.421941	26.3579	4.89451	0.259552	-2.44075	29.8843	0.117255	141	78.6398	0.768421	0.791139	0.16167	60.9817	150.5	48.75	82.4497	120.5	0.206311	33.9588	6.72506	0.459208	55.3091	-	-	-	-	-	0.159724	0.0399311	0.0532415	14.8055	13.129	0.24358	-7.27373	35.1723
1	32	control	Control	410	Trial0013	Run010	3.81344	15.5258	100	26.8	0.16	16	16.5	0.421053	0.421941	26.3579	4.89451	0.156819	-13.7429	67.2791	0.0399734	100	68.3848	0.505263	0.56962	0.0506329	80.1053	104	50.25	70.329	78.9667	0.265514	36.9392	5.71382	0.43146	44.9248	-	-	-	-	-	0.126119	0.0165946	0.0232325	16.9636	45.7118	0.27879	-7.48477	48.0185
1	32	control	Control	410	Trial0013	Run015	4.53814	13.2509	35	26.8	0.16	16	16.5	0.421053	0.421941	26.3579	4.89451	0.281146	-1.71631	63.2624	0.0683988	117	70.7213	0.557895	0.675105	0.0941594	76.4675	122.5	49.5	73.8797	95.0167	0.189089	28.7931	5.28195	0.494286	61.7406	-	-	-	-	-	0.136841	0.0970327	0.0472723	11.5795	16.011	0.28861	-6.18494	49.0682
1	32	control	Control	410	Trial0013	Run021	3.22313	9.99443	73	26.8	0.16	16	16.5	0.421053	0.421941	26.3579	4.89451	0.325306	-3.34835	52.4508	0.117966	135.8	76.6761	0.581053	0.683544	0.149589	70.2691	142.4	50.2	79.6979	111.72	0.137207	33.3448	4.56402	0.464011	66.1469	-	-	-	-	-	0.149681	0.139702	0.0374202	10.5488	31.2309	0.312667	-6.23305	49.8764
1	32	control	Control	410	Trial0013	Run024	9.94681	5.51895	110	26.8	0.16	16	16.5	0.421053	0.421941	26.3579	4.89451	0.326084	-5.40124	73.3531	0.0861648	119.5	76.4598	0.536842	0.56962	0.108372	77.3337	126.5	51	78.3122	104.267	0.169265	33.8982	5.56107	0.531028	64.8601	-	-	-	-	-	0.258876	0.0373379	0.0298703	10.8963	22.7019	0.351806	-4.90889	55.87
1	32	control	Control	407	Trial0014	Run003	6.74995	10.4702	76	26.8	0.16	16	16.5	0.421053	0.421941	26.3579	4.89451	0.38386	-0.700552	48.9493	0.102598	143.25	76.7043	0.694737	0.791139	0.137686	70.2237	155.75	48.5	81.439	116.067	0.176143	34.9628	5.90671	0.428726	58.7387	-	-	-	-	-	0.171989	0.181959	0.0299111	13.047	34.2857	0.371397	-6.96878	46.5909
1	32	control	Control	407	Trial0014	Run007	4.82148	6.07865	29	26.8	0.16	16	16.5	0.421053	0.421941	26.3579	4.89451	0.518031	-2.43666	58.4422	0.0923829	128.5	76.1435	0.621053	0.780591	0.122585	80.4185	138	48.5	80.7143	108.9	0.219005	21.6849	4.74541	0.657015	60.0902	-	-	-	-	-	0.255225	0.192051	0.0707555	7.19336	34.0206	0.443485	-4.53981	51.3573
1	32	control	Control	407	Trial0014	Run009	4.49096	8.15684	55	26.8	0.16	16	16.5	0.421053	0.421941	26.3579	4.89451	0.322569	-1.38412	77.2176	0.056851	127.75	75.2702	0.547368	0.664557	0.0715079	77.6721	130	50.75	77.117	96.4167	0.310066	18.4486	5.48973	0.636803	49.2838	-	-	-	-	-	0.190041	0.120026	0.0125027	8.30284	12.2335	0.520111	-4.25048	58.1971
1	32	control	Control	407	Trial0014	Run023	7.84331	4.20635	52	26.8	0.16	16	16.5	0.421053	0.421941	26.3579	4.89451	0.514915	-4.30726	62.7656	0.103635	140	78.8569	0.645614	0.780591	0.144792	62.071	145	47.6667	81.8945	118.533	0.388678	21.0249	4.4685	0.920867	64.1167	-	-	-	-	-	0.137034	0.294	0.139525	5.58816	40.7385	0.716135	-1.44867	41.6768
1	32	control	Control	407	Trial0014	Run025	7.53082	4.9551	81	26.8	0.16	16	16.5	0.421053	0.421941	26.3579	4.89451	0.306719	-9.82141	64.7589	0.0781701	126	75.9625	0.557895	0.664557	0.0968243	64.6015	130.75	50.25	80.2791	105.967	0.518679	18.3914	5.919	0.827891	41.3663	-	-	-	-	-	0.186192	0.0631724	0.0531978	6.74124	36.8288	0.698221	-2.97363	52.6248
1	32	mutant	Experimental	408	Trial0015	Run003	3.65111	17.8445	72	26.8	0.16	16	16.5	0.421053	0.421941	26.3579	4.89451	0.149636	-3.37338	60.7656	0.0444148	107.5	69.7484	0.568421	0.632911	0.0595159	62.6794	110.5	51.5	71.4353	84.3333	0.438932	28.5034	12.511	0.548664	20	-	-	-	-	-	0.104745	0.0149636	0.0299271	17.2236	23.7113	0.254381	-10.146	57.8294
1	32	mutant	Experimental	408	Trial0015	Run004	3.47449	26.8144	38	26.8	0.16	16	16.5	0.421053	0.421941	26.3579	4.89451	0.0998417	-9.44596	50.0712	0.0550744	109.333	71.0028	0.659649	0.534459	0.0728403	55.8761	111.333	51	71.6965	85.7333	0.11981	67.6094	7.9682	0.204675	41.7874	-	-	-	-	-	0.0532489	0	0.0465928	30.1588	25.4738	0.11981	-14.2911	51.7466
1	32	mutant	Experimental	408	Trial0015	Run005	4.56217	11.442	91	26.8	0.16	16	16.5	0.421053	0.421941	26.3579	4.89451	0.152737	-4.32778	34.7662	0.042046	100.667	68.5975	0.715789	0.548523	0.0586276	55.3073	107.333	51.3333	72.4446	84.0889	0.159377	35.5533	5.57983	0.308793	48.2143	-	-	-	-	-	0.122853	0.00664072	0.0232425	13.3351	57.8806	0.374537	-6.52113	49.2839
1	32	mutant	Experimental	408	Trial0015	Run007	3.94626	18.403	46	26.8	0.16	16	16.5	0.421053	0.421941	26.3579	4.89451	0.159445	-8.07593	66.0451	0.0515212	131	81.7714	0.870175	0.703235	0.0846843	77.195	135.333	51	79.518	106.711	0.194324	36.9905	7.02564	0.313907	38.5903	-	-	-	-	-	0.129549	0	0	20.1314	29.9157	0.249133	-9.38258	48.7505
1	32	mutant	Experimental	408	Trial0015	Run009	4.25147	12.009	47	26.8	0.16	16	16.5	0.421053	0.421941	26.3579	4.89451	0.232035	-4.03036	60.4685	0.0834999	141.5	78.5361	0.610526	0.685654	0.108372	71.2992	144.25	50.5	82.0044	111.533	0.206253	35.0339	6.97592	0.455753	51.8829	-	-	-	-	-	0.156353	0.00665332	0.00332666	14.2834	37.7527	0.2994	-5.21673	47.4107
1	32	mutant	Experimental	409	Trial0016	Run003	4.07408	18.0503	39	26.8	0.16	16	16.5	0.421053	0.421941	26.3579	4.89451	0.196731	-4.4913	49.5395	0.0834999	132.25	77.5155	0.610526	0.7173	0.10704	65.5764	141.5	50	81.733	111.95	0.166018	47.1435	7.31881	0.388482	54.6906	-	-	-	-	-	0.205862	0.0166018	0	16.9423	28.3798	0.174319	-12.0882	54.6547
1	32	mutant	Experimental	409	Trial0016	Run004	9.99567	8.0528	86	26.8	0.16	16	16.5	0.421053	0.421941	26.3579	4.89451	0.327203	-3.73848	60.9081	0.072485	121	76.3013	0.572632	0.624473	0.0987786	70.9586	125.4	49	79.529	104.507	0.289296	22.3919	6.18443	0.64094	49.2989	-	-	-	-	-	0.107239	0.182057	0.0798057	9.31794	47.5726	0.525388	-15.7239	78.3642
1	32	mutant	Experimental	409	Trial0016	Run012	7.06349	5.57337	43	26.8	0.16	16	16.5	0.421053	0.421941	26.3579	4.89451	0.624266	-3.58011	61.2734	0.088119	119.6	75.863	0.589474	0.658228	0.115479	77.4509	126.6	48.4	79.1492	106.36	0.162007	27.1456	4.34794	0.874836	75.3598	-	-	-	-	-	0.24625	0.196568	0.181448	6.10297	45.1379	0.741631	-0.0907478	59.6697
1	32	mutant	Experimental	409	Trial0016	Run018	5.96599	8.47901	77	26.8	0.16	16	16.5	0.421053	0.421941	26.3579	4.89451	0.28239	-5.52459	59.9401	0.0671552	125.8	74.7804	0.564211	0.590717	0.0895403	64.9227	132.6	51.2	77.0986	99.4533	0.50711	23.5048	5.61634	0.817838	50.1235	-	-	-	-	-	0.253555	0.0124292	0.0198866	9.16032	47.3458	1.54122	0.0231037	72.2581
1	32	control	Control	399	Trial0017	Run002	7.08959	7.28338	90	26.8	0.16	16	16.5	0.421053	0.421941	26.3579	4.89451	0.870041	-2.49511	31.4379	0.141239	152	81.1645	0.768421	0.822785	0.19276	63.8024	164	48	85.5095	129.15	0.155779	47.581	6.78864	1.03079	71.0833	-	-	-	-	-	0.188923	0.05966	0.165722	12.9823	123.528	0.316198	-6.71254	46.0705
1	32	control	Control	399	Trial0017	Run008	5.88743	11.679	65	26.8	0.16	16	16.5	0.421053	0.421941	26.3579	4.89451	0.269425	-3.21343	33.0268	0.123177	142.167	79.4066	0.750877	0.738397	0.171737	59.8501	151.667	47.5	82.8416	124.211	0.139702	36.7604	4.93178	0.415113	62.9063	-	-	-	-	-	0.0947975	0.139702	0.0773348	12.5487	40.2922	0.311002	-9.50613	70.0952
1	32	control	Control	399	Trial0017	Run018	5.69647	6.67782	53	26.8	0.16	16	16.5	0.421053	0.421941	26.3579	4.89451	0.431733	-3.00439	35.5995	0.116545	150.4	82.2498	0.698947	0.734177	0.15634	60.916	158.8	49.2	85.3028	126.52	0.182387	27.7609	5.0667	0.654595	66.8118	-	-	-	-	-	0.171894	0.179889	0.0799505	7.43717	23.3401	0.481131	-4.76563	65.0906
1	32	control	Control	399	Trial0017	Run021	5.40395	9.78109	94	26.8	0.16	16	16.5	0.421053	0.421941	26.3579	4.89451	0.315064	-2.38101	31.7885	0.101976	129.2	77.7659	0.665263	0.708861	0.13964	51.6695	141	49.2	82.3028	115.987	0.164511	38.6211	5.91792	0.353949	53.5637	-	-	-	-	-	0.179467	0.0232642	0.00997038	14.1959	65.8241	0.347302	-5.20467	56.6619
1	32	control	Control	399	Trial0017	Run022	5.85574	6.70528	96	26.8	0.16	16	16.5	0.421053	0.421941	26.3579	4.89451	0.309247	-9.37004	53.9794	0.0977126	142.4	79.7407	0.623158	0.691983	0.127915	51.7301	146.6	49	81.5569	114.8	0.286802	27.2907	5.11363	0.446413	40.857	-	-	-	-	-	0.246899	0.0997571	0.034915	9.77487	60.9475	0.654407	-4.42078	66.4109
1	32	control	Control	402	Trial0018	Run005	9.16078	5.2645	80	26.8	0.16	16	16.5	0.421053	0.421941	26.3579	4.89451	0.629614	-2.00525	51.7633	0.169487	167.6	85.1776	0.858947	0.818565	0.22847	62.2674	174.8	48.2	87.9287	139.04	0.151836	32.2566	4.77111	0.759181	76.7361	-	-	-	-	-	0.172081	0.255591	0.179673	6.59534	59.8787	0.665187	-2.49126	36.3367
1	32	control	Control	402	Trial0018	Run006	4.928	8.24921	116	26.8	0.16	16	16.5	0.421053	0.421941	26.3579	4.89451	0.423968	-2.84332	53.5168	0.145385	159	83.4922	0.778947	0.7173	0.188615	70.7292	166.667	49	87.0467	134.7	0.147641	32.7495	4.72387	0.576596	68.7627	-	-	-	-	-	0.458883	0.0332524	0.0232767	9.85219	67.6447	0.362451	-6.69731	66.3342
1	32	control	Control	402	Trial0018	Run007	5.196	7.29346	60	26.8	0.16	16	16.5	0.421053	0.421941	26.3579	4.89451	0.379708	-1.91715	55.565	0.152787	155.333	83.2377	0.757895	0.7173	0.191872	76.0242	167.333	47.3333	87.2445	134.467	0.213835	21.4885	4.19409	0.579554	62.2193	-	-	-	-	-	0.124904	0.0666154	0.188189	7.68658	36.2477	0.555572	-3.90066	61.5384
1	32	control	Control	402	Trial0018	Run012	5.59598	10.2918	22	26.8	0.16	16	16.5	0.421053	0.421941	26.3579	4.89451	0.3261	-1.86834	39.4855	0.0954919	134.5	77.1407	0.726316	0.685654	0.139907	61.2184	145.5	49	80.7854	114.217	0.209102	27.6648	5.7073	0.564244	62.5696	-	-	-	-	-	0.21906	0.0365099	0.0365099	9.70863	5.79069	0.280463	-5.6964	50.1123
1	32	control	Control	402	Trial0018	Run014	9.66938	3.91515	93	26.8	0.16	16	16.5	0.421053	0.421941	26.3579	4.89451	0.433077	-1.65474	52.6896	0.13893	146.4	81.8165	0.741053	0.751055	0.183344	77.7756	157.2	48.2	85.5126	128.347	0.169638	36.6038	5.62443	0.606207	68.2149	-	-	-	-	-	0.425759	0.0598723	0.0365887	9.31703	51.9905	0.532199	-3.94704	34.1117
1	32	mutant	Experimental	400	Trial0019	Run002	6.25368	6.54335	164	26.8	0.16	16	16.5	0.421053	0.421941	26.3579	4.89451	0.42557	-2.71618	22.9634	0.102332	135.8	76.9588	0.791579	0.835443	0.15101	32.6155	143.4	49.2	81.0034	115.507	0.144854	33.3602	5.10078	0.624369	64.6535	-	-	-	-	-	0.387109	0.0199798	0.0749243	11.3578	91.5553	0.55444	-3.29787	38.5253
1	32	mutant	Experimental	400	Trial0019	Run008	6.39354	8.58408	86	26.8	0.16	16	16.5	0.421053	0.421941	26.3579	4.89451	0.238639	-5.58444	72.291	0.0834999	157.667	81.2961	0.589474	0.632911	0.103042	68.5759	158.333	49.6667	84.157	117.378	0.109376	58.3631	6.38354	0.382817	69.1327	-	-	-	-	-	0.223724	0.0497165	0	12.7917	63.5136	0.263498	-8.65537	52.1412
1	32	mutant	Experimental	400	Trial0019	Run011	7.07284	9.94673	94	26.8	0.16	16	16.5	0.421053	0.421941	26.3579	4.89451	0.540494	-1.61977	28.5981	0.0787623	127	76.5575	1.10877	1.09705	0.145681	53.4825	135.667	49.6667	81.5188	115.556	0.492413	106.785	5.24678	1.13902	70.8532	-	-	-	-	-	0.185691	0.00663182	0.348171	11.4224	91.3189	1.7707	-	95.5056
1	32	mutant	Experimental	400	Trial0019	Run012	8.18495	7.28078	105	26.8	0.16	16	16.5	0.421053	0.421941	26.3579	4.89451	0.585354	-3.51433	69.2204	0.0595159	129	76.8613	0.610526	0.548523	0.0790584	82.7285	148.5	50	81.7776	106.533	1.26076	8.35245	10.5305	1.50091	16	-	-	-	-	-	0.505306	0.0500303	0.0300182	6.13263	16.0783	-	-	-
1	32	mutant	Experimental	400	Trial0019	Run018	4.75587	5.71734	147	26.8	0.16	16	16.5	0.421053	0.421941	26.3579	4.89451	0.289141	-6.58384	62.069	0.0284255	111	73.0625	0.421053	0.464135	0.0373085	75.8621	115	53	72.9048	79.3333	-	-	-	-	-	-	-	-	-	-	-	-	-	4.16478	26.2366	-	-	-
1	32	mutant	Experimental	401	Trial0020	Run004	4.82401	9.78134	98	26.8	0.16	16	16.5	0.421053	0.421941	26.3579	4.89451	0.162635	-5.1455	53.4233	0.0910504	142.5	78.9072	0.684211	0.801688	0.119032	63.424	145.75	50.75	81.3231	113.633	0.293577	27.8901	5.94375	0.460383	41.8078	-	-	-	-	-	0.130108	0.0166805	0.0200166	12.6076	59.6412	0.295245	-6.12679	67.7303
1	32	mutant	Experimental	401	Trial0020	Run005	5.08489	8.69819	95	26.8	0.16	16	16.5	0.421053	0.421941	26.3579	4.89451	0.400809	-3.67341	47.6678	0.121874	157.8	83.2417	0.631579	0.793249	0.159538	63.1257	166.8	46.6	87.5628	132.347	0.171989	38.442	5.402	0.39383	57.7964	-	-	-	-	-	0.152879	0.0132938	0.0465284	14.1043	64.5762	0.320714	-11.7763	64.4941
1	32	mutant	Experimental	401	Trial0020	Run006	4.95419	7.97854	107	26.8	0.16	16	16.5	0.421053	0.421941	26.3579	4.89451	0.175794	-4.57832	44.6056	0.0906063	133.6	78.5317	0.648421	0.675105	0.112991	59.8242	139.4	50.4	81.4716	112.187	0.227233	34.5407	5.44243	0.40952	47.5161	-	-	-	-	-	0.127351	0.0299648	0.0249707	13.5992	111.756	0.564338	-5.60323	66.1237
1	32	mutant	Experimental	401	Trial0020	Run022	8.3153	7.55975	48	26.8	0.16	16	16.5	0.421053	0.421941	26.3579	4.89451	0.368904	-0.0447573	78.3784	0.0444148	121	69.36	0.8	1.13924	0.115479	86.4865	125	46	73.5846	97.6667	-	-	-	-	-	-	-	-	-	-	-	-	-	5.83432	17.4076	0.610187	-7.3513	72.0015
2	46	mutant	Experimental	409	Trial0001	Run001	10.003	4.81507	131	26.8	0.16	16	16.5	0.421053	0.421941	26.3579	4.89451	0.381824	-2.82932	54.7894	0.0742616	135	80.2001	0.597895	0.759494	0.0916722	51.9792	143.4	52.2	85.3145	111.4	0.14915	37.7562	5.45796	0.492195	67.0489	-	-	-	-	-	0.135229	0.0875013	0.159093	9.80628	101.877	0.461122	-3.9472	57.7924
2	46	mutant	Experimental	409	Trial0001	Run004	8.89955	8.05742	89	26.8	0.16	16	16.5	0.421053	0.421941	26.3579	4.89451	0.269683	-4.36763	45.2117	0.0683988	123.167	77.5662	0.610526	0.654008	0.0906063	57.2957	129.333	53.5	81.8301	106.456	0.347592	24.3538	4.07282	0.637252	58.762	-	-	-	-	-	0.105876	0.0379554	0.145829	9.15785	55.9194	0.563339	-3.89762	57.2039
2	46	mutant	Experimental	409	Trial0001	Run013	6.36643	8.48229	52	26.8	0.16	16	16.5	0.421053	0.421941	26.3579	4.89451	0.382518	-2.38105	27.2396	0.0728403	132	80.3995	0.603509	0.759494	0.0971204	44.5603	137	51.3333	84.3398	112.289	0.758383	20.0523	8.89054	1.19745	46.2851	-	-	-	-	-	0.139702	0.054883	0.244479	7.89474	15.4117	0.449043	-4.69399	41.7442
2	46	control	Control	407	Trial0002	Run001	8.89739	7.29773	78	26.8	0.16	16	16.5	0.421053	0.421941	26.3579	4.89451	0.47325	-3.11206	48.8903	0.0781701	125.857	77.6571	0.613534	0.777577	0.0992354	41.9021	131.286	51.7143	82.6551	107.676	0.126772	36.8791	4.66889	0.648873	73.5808	-	-	-	-	-	0.138115	0.104086	0.334278	9.73111	85.0587	0.600499	-3.78839	36.0562
2	46	control	Control	407	Trial0002	Run005	3.897	7.48982	97	26.8	0.16	16	16.5	0.421053	0.421941	26.3579	4.89451	0.237817	-11.2353	69.3434	0.0394404	105.4	73.3573	0.505263	0.607595	0.0458361	60.7701	110.2	53.2	76.4344	85.44	0.184858	25.8814	4.21658	0.45465	57.5302	-	-	-	-	-	0.149885	0	0	9.44083	45.1845	0.349731	-8.38219	59.4184
2	46	control	Control	407	Trial0002	Run006	8.12023	4.88935	83	26.8	0.16	16	16.5	0.421053	0.421941	26.3579	4.89451	0.623482	-4.33439	45.749	0.0423421	112.833	73.6456	0.491228	0.682138	0.0571471	49.078	117	52.3333	76.7837	89.0444	0.281315	15.7071	4.27301	0.96964	68.6638	-	-	-	-	-	0	0	0.972632	5.13386	62.8358	0.70115	-4.62042	67.9724
2	46	mutant	Experimental	408	Trial0003	Run001	3.32745	13.6454	97	26.8	0.16	16	16.5	0.421053	0.421941	26.3579	4.89451	0.212337	-6.09043	50.4407	0.0652898	129.25	76.5741	0.610526	0.759494	0.0830557	67.3077	132.25	54	79.9766	101.017	0.136562	49.2309	6.81068	0.259801	47.9437	-	-	-	-	-	0.10492	0	0.0149885	21.6533	44.362	0.244812	-7.05701	46.1199
2	46	mutant	Experimental	408	Trial0003	Run002	4.27331	11.4566	97	26.8	0.16	16	16.5	0.421053	0.421941	26.3579	4.89451	0.157385	-7.10163	48.9848	0.055785	114.2	74.1872	0.572632	0.734177	0.0703531	46.0808	121	51.8	76.7719	92.4667	0.156887	44.6714	5.76629	0.303813	46.6406	-	-	-	-	-	0.112892	0.0166018	0.036524	19.8994	135.156	0.436295	-7.75645	61.2547
2	46	control	Control	410	Trial0004	Run001	3.13371	10.0303	76	26.8	0.16	16	16.5	0.421053	0.421941	26.3579	4.89451	0.163006	-8.14406	54.5029	0.0432304	108	74.4702	0.533333	0.646976	0.050929	65.4971	115	55.3333	79.3986	91.2	0.14471	42.8897	6.19196	0.314369	53.8032	-	-	-	-	-	0.126413	0	0.0365933	14.6415	55.3743	0.323351	-6.64935	43.5043
2	46	control	Control	410	Trial0004	Run010	5.24175	7.46449	74	26.8	0.16	16	16.5	0.421053	0.421941	26.3579	4.89451	0.577988	-	86.2069	0.0799467	145	77.0889	0.589474	0.632911	0.110149	91.3793	149	53	80.0161	107.333	-	-	-	-	-	-	-	-	-	-	0.577988	0	0	7.02615	6.15031	0.504909	-0.992759	74.2004
2	46	control	Control	410	Trial0004	Run015	6.62223	9.63338	58	26.8	0.16	16	16.5	0.421053	0.421941	26.3579	4.89451	-	-	-	-	-	-	-	-	-	-	-	-	-	-	-	-	-	-	-	-	-	-	-	-	-	-	-	-	-	0.464455	-3.518	68.1731
2	46	mutant	Experimental	400	Trial0005	Run002	5.1126	19.7361	91	26.8	0.16	16	16.5	0.421053	0.421941	26.3579	4.89451	0.312935	-3.58715	50.0744	0.0792361	158.8	85.7354	0.715789	0.810127	0.108372	76.0709	166.6	52.4	87.8484	123.907	0.134542	37.5881	4.98679	0.40861	63.7771	-	-	-	-	-	0.316423	0.0274067	0.00747457	12.8743	53.1247	0.219254	-6.80934	46.8266
2	46	mutant	Experimental	400	Trial0005	Run007	6.50416	6.06574	125	26.8	0.16	16	16.5	0.421053	0.421941	26.3579	4.89451	0.292621	-2.42062	43.0119	0.0965282	159.833	87.1923	0.666667	0.682138	0.127915	59.6258	174.333	52.3333	90.7774	132.3	0.153626	31.9114	4.063	0.466863	66.8698	-	-	-	-	-	0.111728	0.0199514	0.147641	9.28999	42.8952	0.334186	-7.13353	48.7049
2	46	mutant	Experimental	400	Trial0005	Run009	3.80858	13.3631	69	26.8	0.16	16	16.5	0.421053	0.421941	26.3579	4.89451	0.257904	-2.57489	33.7518	0.104819	144	83.8543	0.774737	0.734177	0.1503	73.014	156	52.8	88.5573	127.453	0.157441	40.9531	6.15015	0.434837	59.3259	-	-	-	-	-	0.139948	0.149944	0.0266567	14.0965	32.39	0.311883	-7.37176	37.5009
2	46	mutant	Experimental	400	Trial0005	Run010	1.54462	16.9683	91	26.8	0.16	16	16.5	0.421053	0.421941	26.3579	4.89451	0.119584	-6.73884	45.8042	0.100378	156	82.2326	0.631579	0.801688	0.123473	63.2867	163.5	50.5	86.3683	125.2	0.0896878	77.4974	6.95057	0.199306	55	-	-	-	-	-	0.0996531	0.0199306	0	22.6392	62.4112	0.199306	-10.1511	56.3782
2	46	mutant	Experimental	400	Trial0005	Run011	2.6946	14.3093	96	26.8	0.16	16	16.5	0.421053	0.421941	26.3579	4.89451	0.187125	-3.86445	45.2183	0.071952	160.75	84.9023	0.610526	0.696203	0.0932712	62.7976	167	54.5	87.5925	121.05	0.10978	55.9526	6.07339	0.2994	62	-	-	-	-	-	0.142215	0.01996	0.02495	17.2912	41.2586	0.182135	-12.5461	54.5138
2	46	mutant	Experimental	401	Trial0006	Run002	3.4493	8.86623	97	26.8	0.16	16	16.5	0.421053	0.421941	26.3579	4.89451	0.350662	-4.78013	49.9372	0.0716559	144.5	84.571	0.596491	0.618847	0.0888297	57.3475	150.167	51.3333	88.1778	117.444	0.149706	30.8726	4.54323	0.366172	58.2485	-	-	-	-	-	0.139591	0.0303458	0.0465302	11.5573	41.4049	0.368195	-5.92651	52.5908
2	46	mutant	Experimental	401	Trial0006	Run003	3.78194	16.2029	41	26.8	0.16	16	16.5	0.421053	0.421941	26.3579	4.89451	0.151344	-8.00963	55.1987	0.0601081	135.167	80.9003	0.589474	0.59775	0.0734325	58.4337	143.667	53.1667	84.2251	105.578	0.149681	34.6115	4.95108	0.297366	49.4181	-	-	-	-	-	0.134713	0.0199574	0.0149681	16.0929	20.7566	0.186269	-8.87385	46.9302
2	46	mutant	Experimental	401	Trial0006	Run004	2.49423	15.4441	109	26.8	0.16	16	16.5	0.421053	0.421941	26.3579	4.89451	0.159755	-8.93796	48.0519	0.0333111	120.25	76.8846	0.547368	0.453586	0.0421941	60.2841	125.25	53.75	78.7011	88.8974	0.133988	49.0261	6.5689	0.226749	40.6746	-	-	-	-	-	0.0979141	0	0	22.1994	42.5866	0.209571	-26.6451	66.8168
2	46	mutant	Experimental	401	Trial0006	Run012	7.5555	3.96087	250	26.8	0.16	16	16.5	0.421053	0.421941	26.3579	4.89451	0.229863	-6.41911	51.4602	0.0654379	131.167	79.8308	0.568421	0.541491	0.0858687	55.1504	135	54.3333	81.2961	104.4	0.909459	24.5388	4.59109	1.16731	45.1105	-	-	-	-	-	0.241856	0.00999405	0.00599643	12.7277	199.784	0.305532	-9.40746	65.4162
2	46	control	Control	402	Trial0007	Run001	5.70306	12.1686	74	26.8	0.16	16	16.5	0.421053	0.421941	26.3579	4.89451	0.286648	-5.82148	54.618	0.0994892	138	82.6049	0.652632	0.812236	0.117255	58.3613	141	53.5	86.1123	117.233	0.149556	38.6105	5.50464	0.475255	64.8181	-	-	-	-	-	0.14457	0.0174482	0.12463	14.2559	48.6931	0.303099	-6.91517	48.9031
2	46	control	Control	402	Trial0007	Run003	2.66841	24.5004	47	26.8	0.16	16	16.5	0.421053	0.421941	26.3579	4.89451	0.144914	-5.47451	48.1191	0.0604042	133.75	76.8245	0.694737	0.696203	0.0723962	64.7508	139.75	55.25	81.6329	101.283	0.109935	59.499	6.65608	0.256514	56.5637	-	-	-	-	-	0.106603	0.00999405	0.0299822	24.859	32.7283	0.127424	-16.3329	38.4693
2	46	control	Control	402	Trial0007	Run009	7.58456	3.41068	105	26.8	0.16	16	16.5	0.421053	0.421941	26.3579	4.89451	0.451979	-4.42414	54.7253	0.0955412	142.111	82.0816	0.631579	0.595406	0.118637	68.4943	147.889	51.7778	85.3616	118.548	0.285548	14.4458	2.23241	0.757705	67.4288	-	-	-	-	-	0.194123	0.105202	0.16156	3.34758	38.7494	0.534777	-4.42154	64.2661
2	46	control	Control	399	Trial0008	Run003	2.6226	31.8892	5	26.8	0.16	16	16.5	0.421053	0.421941	26.3579	4.89451	0.0963947	-6.78936	44.3182	0.047968	131.667	77.4347	0.74386	0.703235	0.0698793	65.3788	140	53	78.0368	96.8667	0.124648	59.2461	7.18008	0.219381	43.0526	-	-	-	-	-	0.0930708	0	0.00332396	30.633	10.019	0.106367	-15.9375	46.8661
2	46	control	Control	399	Trial0008	Run004	2.68088	35.8001	27	26.8	0.16	16	16.5	0.421053	0.421941	26.3579	4.89451	0.106305	-11.5949	31.2121	0.120216	136.667	79.2856	0.870175	0.759494	0.148642	50.303	145	53.3333	81.882	113.133	0.0896948	86.4078	7.75033	0.194339	53.8158	-	-	-	-	-	0.0996609	0	0.00664406	35.9406	12.2373	0.0930168	-13.3656	42.5926
2	46	control	Control	399	Trial0008	Run005	3.52555	12.7731	80	26.8	0.16	16	16.5	0.421053	0.421941	26.3579	4.89451	0.267178	-3.18069	61.8134	0.0653786	127.6	79.7633	0.631579	0.624473	0.0845658	64.9156	133.6	52.6	84.3521	108.213	0.120532	35.3952	3.81109	0.306351	60.1557	-	-	-	-	-	0.147316	0.0569177	0.0066962	11.9074	28.5303	0.203397	-16.5046	62.6332
2	46	control	Control	420	Trial0009	Run001	2.85947	9.50553	81	26.8	0.16	16	16.5	0.421053	0.421941	26.3579	4.89451	0.239955	-8.6045	52.3479	0.0341106	112.8	71.3262	0.581053	0.649789	0.0504553	74.4635	119.4	54	73.6641	84.0667	0.239955	28.3247	5.00672	0.42742	44.6246	-	-	-	-	-	0.156637	0.0566561	0.0133309	10.9941	38.153	0.281614	-7.34713	45.0037
2	46	control	Control	420	Trial0009	Run002	3.50645	11.8683	74	26.8	0.16	16	16.5	0.421053	0.421941	26.3579	4.89451	0.219778	-9.18162	50.9797	0.035828	106.667	70.7106	0.596491	0.675105	0.0441187	77.3837	114.167	54	75.4949	83.1413	0.237759	29.0059	5.86707	0.481513	50.2566	-	-	-	-	-	0.192305	0.047452	0.0224773	11.7428	72.8987	0.309687	-6.91255	43.5906
2	46	control	Control	420	Trial0009	Run009	5.44106	6.55373	86	26.8	0.16	16	16.5	0.421053	0.421941	26.3579	4.89451	0.476342	-3.41253	54.7986	0.0611148	118.6	75.4711	0.589474	0.691983	0.0785254	75.2242	126.2	53.4	79.7648	98.4667	0.137023	34.667	4.65897	0.680133	76.0326	-	-	-	-	-	0.137023	0.204289	0.0573006	7.03898	76.4217	0.583967	-4.11198	51.81
2	46	control	Control	415	Trial0010	Run001	3.72358	14.1204	45	26.8	0.16	16	16.5	0.421053	0.421941	26.3579	4.89451	0.187676	-3.16353	37.4229	0.0728403	137	79.5784	0.682105	0.691983	0.0984233	65.0615	144	54	82.8785	110.427	0.119793	44.3452	5.1421	0.306971	60.9251	-	-	-	-	-	0.149742	0.016638	0.0332759	15.4136	21.4469	0.217625	-9.97997	44.5942
2	46	control	Control	415	Trial0010	Run002	6.11795	15.7948	24	26.8	0.16	16	16.5	0.421053	0.421941	26.3579	4.89451	0.179062	-4.38673	54.2857	0.0337553	118	75.6591	0.526316	0.590717	0.047968	64.7619	124.5	54	78.0926	89.8333	0.169114	29.431	4.97719	0.318332	46.875	-	-	-	-	-	-	-	-	12.3949	25.2082	0.218854	-13.6439	58.6913
2	46	control	Control	415	Trial0010	Run004	6.58323	9.82278	81	26.8	0.16	16	16.5	0.421053	0.421941	26.3579	4.89451	0.174555	-7.01155	51.1438	0.0381968	108	71.9726	0.526316	0.548523	0.0453031	56.5359	113	55.5	76.7643	84.7	1.42637	12.9297	18.4425	1.60591	11.1801	-	-	-	-	-	0.159594	0.00997459	0.0049873	13.5836	21.4213	0.251027	-9.22333	48.1324
2	46	mutant	Experimental	392	Trial0011	Run001	4.27089	12.459	77	26.8	0.16	16	16.5	0.421053	0.421941	26.3579	4.89451	0.266931	-3.08543	24.8521	0.0941594	147.75	82.6327	0.726316	0.875527	0.129247	45.8555	155	53.75	86.2053	119.85	0.252794	29.3186	6.07166	0.545504	54.851	-	-	-	-	-	0.136376	0.0299362	0.126397	13.1626	36.2071	0.366718	-5.66146	48.4505
2	46	mutant	Experimental	392	Trial0011	Run004	4.44834	14.8109	88	26.8	0.16	16	16.5	0.421053	0.421941	26.3579	4.89451	0.327378	-8.5221	53.1784	0.0883855	135.5	78.3875	0.715789	0.64346	0.11237	70.3144	148.75	52.75	83.3872	111.783	0.109959	55.1944	5.94246	0.499813	62.8968	-	-	-	-	-	0.172435	0.149944	0.00499813	18.0943	61.7438	0.289892	-7.09996	42.4399
2	46	mutant	Experimental	392	Trial0011	Run005	3.04177	16.9196	36	26.8	0.16	16	16.5	0.421053	0.421941	26.3579	4.89451	0.141009	-10.5763	64.0049	0.0521134	133.333	78.3566	0.603509	0.661041	0.0704715	58.8523	135	53.6667	79.1075	98.3111	0.130937	41.075	5.36495	0.271947	51.8621	-	-	-	-	-	0.124223	0.0100721	0.00671473	17.6916	9.56961	0.176262	-9.06581	34.5395
2	46	mutant	Experimental	392	Trial0011	Run006	4.08087	11.3143	83	26.8	0.16	16	16.5	0.421053	0.421941	26.3579	4.89451	0.236717	-10.8606	57.7388	0.0544822	133	81.8927	0.589474	0.534459	0.0663262	60.4608	137.667	53.3333	84.4694	105.511	0.270058	30.8384	7.2941	0.395084	36.3208	-	-	-	-	-	0.203377	0.0100021	0.0233383	14.3533	51.6696	0.28006	-8.43503	45.614
2	46	mutant	Experimental	389	Trial0012	Run001	6.17633	13.6334	47	26.8	0.16	16	16.5	0.421053	0.421941	26.3579	4.89451	0.272338	-4.68579	48.9493	0.0866089	145.75	85.3528	0.610526	0.738397	0.10926	38.624	150.25	53	88.4463	122.267	0.129923	43.1689	5.57368	0.416419	67.7498	-	-	-	-	-	0.157406	0.0449732	0.0699584	13.1028	24.345	0.277335	-8.39484	49.7098
2	46	mutant	Experimental	389	Trial0012	Run003	3.42271	18.5162	16	26.8	0.16	16	16.5	0.421053	0.421941	26.3579	4.89451	0.169638	-8.64068	51.2606	0.0715079	132	79.9462	0.578947	0.664557	0.083944	45.8706	135.5	55.25	83.3537	108.7	0.136376	40.5004	5.43689	0.289383	52.6806	-	-	-	-	-	0.137208	0.0124734	0.0199575	17.8324	6.72934	0.182112	-18.6938	62.9519
2	46	mutant	Experimental	389	Trial0012	Run004	4.57214	9.95688	19	26.8	0.16	16	16.5	0.421053	0.421941	26.3579	4.89451	0.236576	-3.65577	48.6586	0.05996	133.75	79.8835	0.557895	0.696203	0.080835	67.9347	141	52.25	82.8041	107.383	0.375201	23.7506	5.92886	0.634189	47.7264	-	-	-	-	-	0.18262	0.0298832	0.046485	9.96946	15.8337	0.277487	-11.315	56.166
2	46	mutant	Experimental	391	Trial0013	Run003	5.73659	21.7954	23	26.8	0.16	16	16.5	0.421053	0.421941	26.3579	4.89451	0.14658	-6.03404	48.7127	0.0503368	122.333	76.4767	0.603509	0.590717	0.0681027	61.2896	127	53	78.8396	97.1778	0.124926	53.7067	6.53451	0.274837	54.1317	-	-	-	-	-	0.119929	0.0299822	0	22.1579	10.8795	0.144914	-15.4463	44.4013
2	46	mutant	Experimental	391	Trial0013	Run006	1.80138	20.0144	47	26.8	0.16	16	16.5	0.421053	0.421941	26.3579	4.89451	0.161726	-5.80917	42.6987	0.0666223	127.5	77.7001	0.652632	0.7173	0.0870531	65.7941	139	53.75	80.7923	103.183	0.109476	61.3006	6.75295	0.262079	56.9167	-	-	-	-	-	0.154262	0.00995237	0	22.7044	34.6351	0.189095	-16.9038	49.2045
2	46	mutant	Experimental	395	Trial0014	Run001	5.20732	13.7634	43	26.8	0.16	16	16.5	0.421053	0.421941	26.3579	4.89451	0.217471	-3.74078	37.6288	0.0476127	119.8	77.2334	0.564211	0.540084	0.0632467	46.1116	126.4	54.6	81.3672	97.9333	0.192033	30.8184	5.05943	0.416486	53.8884	-	-	-	-	-	0.147142	0.0249393	0.0399029	13.239	36.5574	0.244405	-7.1459	47.6894
2	46	mutant	Experimental	395	Trial0014	Run002	4.04245	12.4589	54	26.8	0.16	16	16.5	0.421053	0.421941	26.3579	4.89451	0.24815	-7.22727	68.8392	0.0422829	121.2	73.9964	0.522105	0.548523	0.0540084	62.6659	125	54.8	77.7634	91.0286	0.137583	37.7207	4.78644	0.335203	58.8799	-	-	-	-	-	0.163432	0.0533656	0.00333535	13.1523	27.1168	0.327698	-9.88841	60.2374
2	46	control	Control	384	Trial0015	Run001	6.80342	11.7537	82	26.8	0.16	16	16.5	0.421053	0.421941	26.3579	4.89451	0.310454	-3.08824	45.1633	0.0823155	144.833	80.5383	0.631579	0.703235	0.104819	44.7334	152.833	51.8333	84.2396	113.333	0.163362	35.9025	5.73838	0.492077	62.3678	-	-	-	-	-	0.166848	0.149416	0.0398443	12.4133	68.1999	0.442272	-6.23864	51.5294
2	46	control	Control	384	Trial0015	Run010	4.60795	8.80233	77	26.8	0.16	16	16.5	0.421053	0.421941	26.3579	4.89451	0.277008	-3.66338	53.6958	0.119328	143.5	83.7946	0.652632	0.682138	0.143312	68.526	152.667	52	86.8775	123.433	0.139333	34.3917	4.58377	0.431933	66.2482	-	-	-	-	-	0.119428	0.0816095	0.109476	10.6592	59.6977	0.381034	-11.7048	58.7833
2	46	control	Control	384	Trial0015	Run012	1.69158	14.2243	84	26.8	0.16	16	16.5	0.421053	0.421941	26.3579	4.89451	0.13599	-13.2775	45.7952	0.109557	143.667	80.7515	0.701754	0.590717	0.133245	50.4575	152.667	54.3333	85.3541	116.8	0.114431	50.9613	5.85322	0.233837	50.4699	-	-	-	-	-	0.079604	0.059703	0.0099505	16.3074	36.6785	0.154233	-20.7967	68.4583
2	46	mutant	Experimental	382	Trial0016	Run001	6.12943	8.93715	96	26.8	0.16	16	16.5	0.421053	0.421941	26.3579	4.89451	0.499139	-3.10746	52.1904	0.0968243	148.5	83.008	0.694737	0.85443	0.129247	56.6404	153.25	52.25	86.303	121.917	0.16638	39.0745	6.53426	0.752036	70.1259	-	-	-	-	-	0.212966	0.326104	0.0432587	10.1794	40.0775	0.465198	-3.68561	43.3671
2	46	mutant	Experimental	382	Trial0016	Run002	4.55278	9.25189	98	26.8	0.16	16	16.5	0.421053	0.421941	26.3579	4.89451	0.509193	-7.46577	59.6021	0.0781701	142	81.6152	0.6	0.801688	0.103487	49.1194	148.5	52.5	85.8551	114.667	0.176387	34.5824	5.58066	0.502537	60.0527	-	-	-	-	-	0.226308	0.0432647	0.056577	10.0445	26.5716	0.212164	-10.038	40.4977
2	46	mutant	Experimental	382	Trial0016	Run003	1.86521	23.941	78	26.8	0.16	16	16.5	0.421053	0.421941	26.3579	4.89451	0.0831199	-	67.7778	0.0426382	132.333	78.2464	0.519298	0.632911	0.050929	73.3333	132.667	55.3333	79.581	92.9556	0.109718	71.38	7.83169	0.184526	40.1471	-	-	-	-	-	0.0797951	0	0.0149616	32.5791	33.053	-	-	-
2	46	mutant	Experimental	382	Trial0016	Run004	3.18328	19.8525	66	26.8	0.16	16	16.5	0.421053	0.421941	26.3579	4.89451	0.278537	-5.01173	62.0325	0.0435265	124	78.8672	0.526316	0.590717	0.0550744	68.1301	128	53.5	81.36	97.6	0.139268	22.8383	3.18065	0.288484	51.7241	-	-	-	-	-	0.0895297	0.00994774	0.0497387	12.9247	18.2533	-	-	-
2	46	control	Control	383	Trial0017	Run001	7.07581	11.784	43	26.8	0.16	16	16.5	0.421053	0.421941	26.3579	4.89451	0.319359	-2.99812	28.1927	0.0986009	140.75	79.9216	0.684211	0.812236	0.130135	44.9883	151.25	50.75	84.0811	117.6	0.26946	23.5095	6.25114	0.602126	53.8351	-	-	-	-	-	0.20958	0.0399199	0.0831665	10.817	16.2091	0.30938	-5.08484	31.9721
2	46	control	Control	383	Trial0017	Run004	8.06498	7.65213	122	26.8	0.16	16	16.5	0.421053	0.421941	26.3579	4.89451	0.442081	-3.72338	28.2342	0.160604	153	84.5335	0.858947	0.742616	0.206795	60.2554	168.8	51	89.7377	136.2	0.164287	35.3683	5.53456	0.592428	62.6853	-	-	-	-	-	0.176733	0.226517	0.104546	10.3416	73.8394	0.34422	-3.47615	29.4533
2	46	control	Control	394	Trial0018	Run001	9.99989	9.22696	73	26.8	0.16	16	16.5	0.421053	0.421941	26.3579	4.89451	0.319677	-2.71377	47.751	0.0810127	135	81.6662	0.572632	0.734177	0.1002	66.3434	138.4	50.6	84.8771	113.24	0.219778	24.5975	4.83377	0.554439	60.4558	-	-	-	-	-	0.163834	0.0779212	0.0779212	9.12082	33.6906	0.427901	-2.31095	32.9016
2	46	control	Control	394	Trial0018	Run002	4.6538	11.07	46	26.8	0.16	16	16.5	0.421053	0.421941	26.3579	4.89451	0.29298	-3.16761	46.2973	0.0866978	143.6	81.5378	0.589474	0.751055	0.11157	55.2117	149.2	49.8	86.7555	117.76	0.161936	27.4011	4.54151	0.428508	60.6688	-	-	-	-	-	0.137023	0.0672659	0.0622832	10.0977	25.0327	0.36473	-6.67375	58.5109
2	46	control	Control	394	Trial0018	Run006	6.29381	6.21486	92	26.8	0.16	16	16.5	0.421053	0.421941	26.3579	4.89451	0.470285	-2.1194	41.8588	0.0965282	136.333	80.5259	0.638596	0.661041	0.126434	56.6811	142.667	52.8333	84.9333	117.289	0.236143	23.9422	3.87079	0.750454	67.657	-	-	-	-	-	0.151759	0.0733778	0.245148	7.28021	55.3525	0.525318	-1.57753	53.3971
2	46	control	Control	390	Trial0019	Run001	6.61607	6.85991	99	26.8	0.16	16	16.5	0.421053	0.421941	26.3579	4.89451	0.256514	-3.38841	42.6095	0.0565549	119.833	76.2656	0.554386	0.745429	0.0781701	67.5287	125.833	52.1667	80.1663	99.6667	0.287829	22.4698	5.09173	0.545676	48.9049	-	-	-	-	-	0.174896	0.0274837	0.0649614	8.52158	58.9129	0.434028	-6.75559	59.5229
2	46	control	Control	390	Trial0019	Run010	3.34249	15.0995	65	26.8	0.16	16	16.5	0.421053	0.421941	26.3579	4.89451	0.177072	-4.09954	38.5274	0.0604042	122.4	75.6214	0.597895	0.666667	0.0753276	64.3274	129.4	54.8	80.0664	98.32	0.119375	47.9951	5.47184	0.258645	54.3025	-	-	-	-	-	0.111914	0.00994789	0.0174088	18.2861	47.4691	0.149218	-8.59156	49.0825
2	46	control	Control	393	Trial0020	Run001	3.30729	12.924	75	26.8	0.16	16	16.5	0.421053	0.421941	26.3579	4.89451	0.351151	-2.5415	59.6451	0.0683988	139.25	81.361	0.757895	0.812236	0.104819	67.7488	149.75	53.75	84.6847	114.667	0.225799	35.9288	6.52242	0.518009	54.2542	-	-	-	-	-	0.17599	0.112899	0.00332057	14.0778	39.9643	0.421713	-4.41019	36.3779
2	46	control	Control	393	Trial0020	Run003	2.61443	27.8871	61	26.8	0.16	16	16.5	0.421053	0.421941	26.3579	4.89451	0.109766	-8.57248	32.6768	0.0550744	122.667	76.0546	0.603509	0.590717	0.0698793	63.7374	132.667	55.6667	79.7193	98.1556	0.269426	51.9413	10.5278	0.374202	34.434	-	-	-	-	-	0.104777	0	0	28.919	17.8573	0.114755	-19.9526	51.9231
2	46	control	Control	393	Trial0020	Run010	4.67715	12.9213	78	26.8	0.16	16	16.5	0.421053	0.421941	26.3579	4.89451	0.295713	-2.43384	37.6206	0.103042	141	82.5479	0.642105	0.664557	0.133245	48.4088	151.75	51.5	87.16	121.183	0.148309	37.7276	5.56006	0.46663	63.4629	-	-	-	-	-	0.255019	0.0217037	0.0189907	13.4416	31.2166	0.260445	-7.04092	57.0564
2	46	control	Control	393	Trial0020	Run022	2.62424	24.2796	43	26.8	0.16	16	16.5	0.421053	0.421941	26.3579	4.89451	0.208436	-5.41608	57.4883	0.0663262	149	86.2608	0.74386	0.857947	0.100674	71.3632	156.333	52.6667	86.4167	119.2	0.117886	60.6875	7.12264	0.276775	57.3103	-	-	-	-	-	0.133262	0.0170849	0.0580887	22.6391	17.8181	0.148639	-11.5623	41.1905
2	46	control	Control	393	Trial0020	Run023	8.0461	9.67946	107	26.8	0.16	16	16.5	0.421053	0.421941	26.3579	4.89451	0.237295	-4.96254	58.7954	0.0763935	133.6	79.1493	0.555789	0.481013	0.0973573	61.0273	140.2	54.4	81.4244	107.373	0.19193	24.872	4.22224	0.453652	58.5237	-	-	-	-	-	0.196915	0.0274186	0.00997038	11.5298	47.4121	0.325035	-4.9191	56.5516
2	46	control	Control	393	Trial0020	Run024	3.09942	14.8927	79	26.8	0.16	16	16.5	0.421053	0.421941	26.3579	4.89451	0.272449	-6.51835	50.9502	0.0786143	138	84.1516	0.621053	0.812236	0.11992	59.1765	146.5	52.75	85.2935	119.183	0.213294	23.2035	4.7714	0.469912	53.4949	-	-	-	-	-	0.119978	0.0866505	0.0499907	12.719	35.19	0.349935	-7.4858	63.3838
3	60	control	Control	383	Trial0001	Run012	6.00421	7.96969	44	26.8	0.16	16	16.5	0.421053	0.421941	26.3579	4.89451	0.373396	-2.31113	39.1105	0.169961	156	87.6309	0.764912	0.794655	0.229773	46.6812	160.167	49.6667	90.1173	138.789	0.229016	23.6926	4.42352	0.673109	65.7672	-	-	-	-	-	0.177239	0.017923	0.191179	7.76615	38.2094	0.389577	-2.3501	25.288
3	60	control	Control	383	Trial0001	Run015	4.39494	10.559	69	26.8	0.16	16	16.5	0.421053	0.421941	26.3579	4.89451	0.260183	-2.40367	32.3296	0.196017	157.167	85.3489	0.74386	0.738397	0.252276	65.8092	167.333	48.1667	88.8028	139.289	0.147161	30.1894	4.43935	0.397732	62.2601	-	-	-	-	-	0.113354	0.0318186	0.13324	10.7814	42.4295	0.423585	-3.12113	38.6487
3	60	control	Control	383	Trial0001	Run017	7.36767	6.41071	109	26.8	0.16	16	16.5	0.421053	0.421941	26.3579	4.89451	0.346841	-3.33737	44.5911	0.184766	144.2	81.0714	0.673684	0.751055	0.224561	58.7467	153.4	48	86.5786	130.76	0.199272	27.8833	3.98914	0.595123	67.3039	-	-	-	-	-	0.109869	0.0646287	0.172343	7.33391	59.4488	0.585249	-2.5073	35.6214
3	60	control	Control	383	Trial0001	Run018	2.67349	11.1896	61	26.8	0.16	16	16.5	0.421053	0.421941	26.3579	4.89451	0.311741	-3.56009	24.7338	0.184322	161.25	85.73	0.757895	0.759494	0.238064	57	168.75	47.25	87.7574	139.2	0.172912	38.0597	6.4995	0.3558	49.3474	-	-	-	-	-	0.174575	0.0249392	0.034915	13.258	40.4247	0.323213	-3.13801	27.5397
3	60	control	Control	383	Trial0001	Run019	9.92582	5.53237	74	26.8	0.16	16	16.5	0.421053	0.421941	26.3579	4.89451	0.490234	-1.83551	55.7704	0.202024	148.571	83.4511	0.757895	0.747438	0.262174	76.7806	159.143	48.1429	87.3326	134.257	0.134672	34.8995	3.57266	0.630131	73.1456	-	-	-	-	-	0.109733	0.235141	0.14536	5.36891	55.6566	0.705424	-1.13414	34.9962
3	60	mutant	Experimental	382	Trial0002	Run001	4.40466	8.21992	57	26.8	0.16	16	16.5	0.421053	0.421941	26.3579	4.89451	0.391968	-3.2855	47.431	0.149234	146.5	82.4398	0.694737	0.794655	0.198978	72.565	151.333	48.3333	85.5346	127.933	0.16941	29.8686	4.83734	0.591938	65.5114	-	-	-	-	-	0.191832	0.0597918	0.0548091	9.29508	41.4104	0.318889	-4.62456	38.5877
3	60	mutant	Experimental	382	Trial0002	Run003	3.36853	9.1053	91	26.8	0.16	16	16.5	0.421053	0.421941	26.3579	4.89451	0.277389	-4.13069	36.8677	0.100081	126.333	74.5849	0.617544	0.731364	0.140943	65.8908	137.667	48.8333	78.8873	110.878	0.165437	27.013	4.39619	0.456446	56.7847	-	-	-	-	-	0.159457	0.137034	0.0423558	9.46822	40.7631	0.286169	-9.85411	63.9765
3	60	mutant	Experimental	382	Trial0002	Run005	7.0989	3.42886	112	26.8	0.16	16	16.5	0.421053	0.421941	26.3579	4.89451	0.420971	-4.50518	56.6555	0.0807363	119.778	72.7361	0.603509	0.604782	0.110149	67.8215	126.222	49	75.6895	100.259	0.299111	16.1823	2.60479	0.62938	60.9882	-	-	-	-	-	0.122137	0.115906	0.0922259	4.47315	85.4118	0.622151	-7.2505	50.3868
3	60	mutant	Experimental	382	Trial0002	Run011	3.53439	10.9366	39	26.8	0.16	16	16.5	0.421053	0.421941	26.3579	4.89451	0.262916	-3.83814	43.1468	0.126138	134.667	77.3684	0.729825	0.794655	0.166111	76.21	145.833	48.3333	82.3055	120.4	0.173724	33.9565	4.8495	0.419334	59.9852	-	-	-	-	-	0.177219	0.0424327	0.0399366	11.4728	27.1714	0.241617	-9.08324	45.8652
3	60	control	Control	384	Trial0003	Run001	2.11461	21.5148	28	26.8	0.16	16	16.5	0.421053	0.421941	26.3579	4.89451	0.139644	-7.09703	41.4435	0.179436	177	87.0592	0.8	0.791139	0.226516	65.997	181.25	50	89.2862	143.867	0.11637	54.4854	6.34739	0.249364	53.3419	-	-	-	-	-	0.103071	0.00997457	0.0265989	22.9407	16.7853	0.175552	-6.65628	35.4643
3	60	control	Control	384	Trial0003	Run003	5.00994	9.96482	69	26.8	0.16	16	16.5	0.421053	0.421941	26.3579	4.89451	0.242846	-7.72853	42.7488	0.181509	184.5	87.7285	0.701754	0.731364	0.224739	52.8806	190.333	48.5	89.5398	149.2	0.1497	27.1587	3.93009	0.307383	51.5668	-	-	-	-	-	0.0948097	0.01497	0.133066	11.6677	42.0627	0.296072	-6.66975	44.6963
3	60	control	Control	384	Trial0003	Run007	5.63832	8.0151	74	26.8	0.16	16	16.5	0.421053	0.421941	26.3579	4.89451	0.190695	-9.28576	52.3077	0.156086	169.714	85.781	0.697744	0.693189	0.188319	61.3762	176.571	48.8571	87.5325	137.905	0.229119	30.0768	4.01394	0.393487	49.2749	-	-	-	-	-	0.0796936	0.0358621	0.0537932	11.2069	61.0295	0.332472	-4.61253	45.9922
3	60	control	Control	393	Trial0004	Run011	4.53032	6.47778	90	26.8	0.16	16	16.5	0.421053	0.421941	26.3579	4.89451	0.273099	-3.67551	57.4284	0.17969	170.143	87.6701	0.613534	0.711272	0.219282	60.0435	174.571	48.8571	90.4087	146.019	0.139395	29.9714	3.80276	0.416524	64.8116	-	-	-	-	-	0.131429	0.121472	0.0438097	9.10509	52.6927	0.334262	-3.23712	37.7055
3	60	control	Control	393	Trial0004	Run015	4.53843	8.75477	82	26.8	0.16	16	16.5	0.421053	0.421941	26.3579	4.89451	0.241052	-4.3348	52.742	0.0713598	130	76.786	0.547368	0.696203	0.0938633	60.4589	138.167	48.8333	79.3154	105.656	0.187522	25.6545	4.67469	0.438881	56.9542	-	-	-	-	-	0.167074	0.0249364	0.0748093	11.2552	23.8724	0.320849	-7.23585	56.1057
3	60	control	Control	393	Trial0004	Run016	3.75247	19.8931	49	26.8	0.16	16	16.5	0.421053	0.421941	26.3579	4.89451	0.164669	-11.0095	51.1099	0.104819	133.25	76.8802	0.557895	0.696203	0.130135	50.5989	136.25	50	81.9966	112.5	0.1497	44.1959	6.58374	0.322686	52.4681	-	-	-	-	-	0.11976	0	0.0166333	21.3086	16.1779	0.163006	-15.7295	55.2941
3	60	control	Control	394	Trial0005	Run001	1.85548	16.0671	50	26.8	0.16	16	16.5	0.421053	0.421941	26.3579	4.89451	0.202839	-4.27741	31.5278	0.141535	152.333	86.2656	0.659649	0.801688	0.188319	38.3333	157	48.6667	89.4419	134.044	0.164599	38.9644	6.3017	0.319222	48.5294	-	-	-	-	-	0.13966	0.0299271	0.0332523	16.9673	22.6021	0.239417	-5.43727	27.8395
3	60	control	Control	394	Trial0005	Run012	9.80662	3.40685	76	26.8	0.16	16	16.5	0.421053	0.421941	26.3579	4.89451	0.393106	-4.65973	53.3793	0.154958	166.667	84.9022	0.631579	0.693858	0.197399	56.8772	171.222	48.4444	87.6063	136.644	0.210533	18.484	3.16701	0.592982	62.8056	-	-	-	-	-	0.128135	0.163728	0.0996608	5.1257	42.9923	0.679908	-1.25828	36.622
3	60	control	Control	394	Trial0005	Run013	2.76445	19.7908	68	26.8	0.16	16	16.5	0.421053	0.421941	26.3579	4.89451	0.157684	-3.36711	33.8762	0.107306	133.2	78.0978	0.597895	0.767932	0.13964	56.3143	137.6	49.2	82.0071	116.187	0.127245	44.4558	5.4784	0.261974	50.9615	-	-	-	-	-	0.0931464	0	0.0532265	20.6322	33.8417	0.191615	-9.85747	46.5724
3	60	control	Control	394	Trial0005	Run014	5.17476	19.8657	95	26.8	0.16	16	16.5	0.421053	0.421941	26.3579	4.89451	0.144853	-10.5839	42.8759	0.131468	160	82.2874	0.747368	0.759494	0.165667	52.7899	165.25	51	84.6919	125.183	0.169828	51.7761	6.65674	0.319676	47.634	-	-	-	-	-	0.0949039	0	0.0799191	24.3937	46.9274	0.204793	-13.5581	52.906
3	60	control	Control	390	Trial0006	Run006	3.86341	16.0904	65	26.8	0.16	16	16.5	0.421053	0.421941	26.3579	4.89451	0.153341	-6.67361	44.3258	0.160249	167.4	85.6015	0.715789	0.886076	0.210704	55.2782	171.6	50.2	88.4966	138.48	0.10953	48.5018	5.07329	0.25391	57.1484	-	-	-	-	-	0.10953	0.0199145	0.0248931	18.966	15.3543	0.177239	-7.22224	39.4979
3	60	control	Control	390	Trial0006	Run007	4.96143	11.6893	69	26.8	0.16	16	16.5	0.421053	0.421941	26.3579	4.89451	0.233597	-3.35407	43.2151	0.15563	167.8	85.0106	0.665263	0.759494	0.202887	64.127	175	48.2	86.2574	137.707	0.167211	33.546	4.6432	0.389328	58.0894	-	-	-	-	-	0.154733	0.0224612	0.0449224	11.7764	38.7965	0.281514	-4.58149	44.5493
3	60	control	Control	390	Trial0006	Run008	4.09574	27.776	14	26.8	0.16	16	16.5	0.421053	0.421941	26.3579	4.89451	0.119584	-8.04105	43.8957	0.139018	157.25	80.8038	0.663158	0.907173	0.171441	64.9767	167.75	50.75	83.8239	128.05	0.106297	63.1519	6.71185	0.22588	52.9072	-	-	-	-	-	0.099653	0.0132871	0.00664353	27.9052	6.31432	0.13204	-14.9559	50.9615
3	60	mutant	Experimental	395	Trial0007	Run001	6.12606	12.1737	79	26.8	0.16	16	16.5	0.421053	0.421941	26.3579	4.89451	0.288871	-3.12928	40.6131	0.118676	143	78.6867	0.673684	0.78481	0.159538	41.3606	147.4	47.6	82.5377	118.827	0.171828	30.3469	4.54961	0.488092	61.2896	-	-	-	-	-	0.0976185	0.0258988	0.165354	11.9597	52.1479	0.443268	-5.71278	37.0975
3	60	mutant	Experimental	395	Trial0007	Run006	9.99598	5.88292	98	26.8	0.16	16	16.5	0.421053	0.421941	26.3579	4.89451	0.34027	-1.87588	42.213	0.115732	152.857	81.1912	0.607519	0.711272	0.159132	50.7259	158	48.2857	83.2089	125.59	0.149491	28.5161	4.06614	0.431863	65.3121	-	-	-	-	-	0.189355	0.0597965	0.0911184	8.13755	40.7882	0.373728	-4.03206	62.2761
3	60	mutant	Experimental	389	Trial0008	Run001	8.66823	5.96125	44	26.8	0.16	16	16.5	0.421053	0.421941	26.3579	4.89451	0.471064	-4.34451	44.0575	0.214672	180	89.1681	0.750877	0.942335	0.283959	45.7815	187.667	47	92.1908	155.144	0.210983	24.1912	4.39126	0.724509	70.3041	-	-	-	-	-	0.251289	0.126889	0.111961	5.75657	20.3751	0.494759	-2.59397	25.3559
3	60	mutant	Experimental	389	Trial0008	Run005	9.21589	3.79302	35	26.8	0.16	16	16.5	0.421053	0.421941	26.3579	4.89451	0.679249	-2.52857	36.5275	0.210082	168.25	85.1412	0.778947	0.838608	0.276704	48.0506	174.375	48.625	87.4485	144.3	0.133646	24.8226	3.27964	0.628421	75.6316	-	-	-	-	-	0.16066	0.0725101	0.261605	4.94935	43.5406	0.60257	-1.67843	51.107
3	60	mutant	Experimental	389	Trial0008	Run007	8.18513	4.14563	78	26.8	0.16	16	16.5	0.421053	0.421941	26.3579	4.89451	0.457228	-4.0152	57.1424	0.150122	157.125	83.6949	0.636842	0.690928	0.194981	65.1587	165	48.75	85.3866	133.033	0.308388	15.6788	3.44457	0.759548	59.4279	-	-	-	-	-	0.185604	0.137061	0.0885187	4.88332	28.6892	0.536347	-2.00816	58.542
3	60	mutant	Experimental	392	Trial0009	Run010	3.64719	15.4104	54	26.8	0.16	16	16.5	0.421053	0.421941	26.3579	4.89451	0.148219	-6.74259	37.1083	0.159597	160	84.2155	0.729825	0.850914	0.201051	51.8946	164.167	50	86.5172	136.222	0.149884	29.3576	4.08234	0.301767	51.7435	-	-	-	-	-	0.109915	0.0199846	0.021983	13.6348	13.8741	0.218165	-5.56398	51.0815
3	60	mutant	Experimental	392	Trial0009	Run012	3.20447	16.7198	98	26.8	0.16	16	16.5	0.421053	0.421941	26.3579	4.89451	0.197659	-5.35893	51.2576	0.0973573	128.6	77.8663	0.606316	0.776371	0.128625	65.7121	135.4	50	80.7101	115.733	0.124785	45.8167	5.06719	0.334423	59.4464	-	-	-	-	-	0.0898449	0.0124785	0.114802	19.4487	52.9178	0.23759	-9.24908	52.5148
3	60	mutant	Experimental	391	Trial0010	Run001	6.79564	17.3459	33	26.8	0.16	16	16.5	0.421053	0.421941	26.3579	4.89451	0.187656	-4.43495	26.9956	0.204752	156.75	87	0.821053	1.07595	0.284255	51.0161	172	49	91.9719	144.433	0.143452	45.4646	6.49166	0.33361	57.0473	-	-	-	-	-	0.150125	0.0125104	0.0250208	17.181	12.0959	0.192159	-5.54766	26.6083
3	60	mutant	Experimental	391	Trial0010	Run003	3.74354	16.6765	66	26.8	0.16	16.1	16.5	0.421053	0.421941	26.3579	4.89451	0.174698	-4.54615	24.5737	0.231845	159.5	86.2971	0.940351	1.07595	0.315938	49.635	172.333	48.8333	90.8347	143.667	0.0918415	52.4693	4.84554	0.269535	64.6234	-	-	-	-	-	0.134767	0.0474181	0.00249569	18.3793	30.5223	0.229604	-6.26124	30.7514
3	60	mutant	Experimental	391	Trial0010	Run004	7.79286	4.59571	75	26.8	0.16	16	16.5	0.421053	0.421941	26.3579	4.89451	0.420203	-1.71536	46.1384	0.176475	176.5	86.9546	0.715789	0.773558	0.225331	49.3198	180.167	48	89.3619	145.244	0.197313	22.1666	4.04328	0.603897	65.0163	-	-	-	-	-	0.154462	0.0913485	0.174393	6.45677	69.7513	0.504493	-3.87612	41.4723
3	60	control	Control	415	Trial0011	Run001	8.43834	5.76455	61	26.8	0.16	16	16.5	0.421053	0.421941	26.3579	4.89451	0.462123	-3.77262	40.9235	0.144496	149.167	85.9212	0.778947	0.998594	0.201051	56.2734	156.833	48.8333	87.4445	131.722	0.294291	19.6375	3.99669	0.842833	65.3165	-	-	-	-	-	0.244241	0.144142	0.160158	6.52566	68.5506	0.517178	-2.57227	31.5382
3	60	control	Control	415	Trial0011	Run009	7.8024	10.4542	44	26.8	0.16	16	16.5	0.421053	0.421941	26.3579	4.89451	0.21231	-4.76654	45.5027	0.122881	135	79.0683	0.624561	0.7173	0.152195	68.6676	142	49.1667	82.4195	116.978	0.143309	30.5105	4.21354	0.356283	61.4017	-	-	-	-	-	0.171175	0.0258753	0.0159233	11.066	29.8172	0.320456	-4.64311	40.8686
3	60	control	Control	415	Trial0011	Run012	7.41418	16.3649	31	26.8	0.16	16	16.5	0.421053	0.421941	26.3579	4.89451	0.181867	-7.1966	45.4695	0.15101	148	83.6516	0.715789	0.812236	0.197202	66.3577	155.25	49	85.5559	130.5	0.139514	41.8785	5.38244	0.308924	55.391	-	-	-	-	-	0.129549	0.0323872	0.0199306	16.1306	21.8529	0.219237	-4.37853	25.956
3	60	control	Control	420	Trial0012	Run012	3.76042	11.5085	83	26.8	0.16	16	16.5	0.421053	0.421941	26.3579	4.89451	0.259339	-4.97795	38.8633	0.145681	156.4	85.8506	0.749474	0.801688	0.196136	46.0349	165.2	48.8	88.6917	137.267	0.149619	41.9572	5.5435	0.398983	61.2955	-	-	-	-	-	0.186192	0.0332486	0.0598475	13.1578	40.035	0.226566	-3.98824	37.35
3	60	control	Control	420	Trial0012	Run014	2.95716	12.5726	51	26.8	0.16	16	16.5	0.421053	0.421941	26.3579	4.89451	0.199135	-6.83151	50.4173	0.139463	132	78.4176	0.694737	0.801688	0.179436	53.4714	140.5	50.25	81.2981	119.817	0.126119	45.3702	5.63617	0.328573	61.6138	-	-	-	-	-	0.141884	0.0348486	0.0224027	14.887	22.1409	0.261365	-4.63304	21.0929
3	60	control	Control	407	Trial0013	Run001	3.96239	10.5699	22	26.8	0.16	16	16.5	0.421053	0.421941	26.3579	4.89451	0.31419	-3.06979	38.5678	0.131468	135	80.7365	0.766316	0.843882	0.179436	49.0852	141	47.8	84.2791	124.027	0.147589	34.3032	4.71707	0.432761	65.0742	-	-	-	-	-	0.13258	0.0700423	0.105063	11.1363	32.9698	0.360218	-2.3064	30.9095
3	60	control	Control	407	Trial0013	Run008	9.99602	2.86048	170	26.8	0.16	16	16.5	0.421053	0.421941	26.3579	4.89451	0.587638	-1.60211	43.7885	0.214257	159.2	86.4538	0.850526	0.776371	0.281057	70.3051	178.2	48.6	90.2819	146.24	0.182353	25.8261	4.69213	0.852692	72.6053	-	-	-	-	-	0.195195	0.346727	0.128417	6.46483	58.6291	0.403598	-2.41837	34.6816
3	60	control	Control	407	Trial0013	Run012	3.2927	8.28709	87	26.8	0.16	16	16.5	0.421053	0.421941	26.3579	4.89451	0.417804	-2.37317	51.4901	0.170553	160	84.1646	0.768421	0.801688	0.226072	66.7011	166.75	48.5	87.1829	137.05	0.132636	36.0736	4.6199	0.600179	72.6716	-	-	-	-	-	0.305063	0.0729499	0.109425	8.64119	35.3949	0.473511	-1.20627	45.9386
3	60	control	Control	407	Trial0013	Run015	5.53102	6.15192	74	26.8	0.16	16	16.5	0.421053	0.421941	26.3579	4.89451	0.427759	-4.48457	58.1337	0.143312	155	82.1713	0.666667	0.675105	0.190688	64.8266	167.833	48.3333	84.8357	130.889	0.216864	21.1128	4.05138	0.670487	61.752	-	-	-	-	-	0.14756	0.1973	0.082899	7.25324	54.7756	0.444339	-5.52667	57.826
3	60	mutant	Experimental	408	Trial0014	Run001	3.70257	19.1839	15	26.8	0.16	16	16.5	0.421053	0.421941	26.3579	4.89451	0.172155	-3.3136	36.4177	0.14879	150.75	84.673	0.694737	0.780591	0.193649	62.5	155	49	88.7819	134.383	0.153026	44.7225	6.79965	0.335992	54.2857	-	-	-	-	-	0.0964731	0.0465732	0.0399199	18.6165	6.71926	0.194609	-5.82763	21.9037
3	60	mutant	Experimental	408	Trial0014	Run002	2.24453	11.9354	43	26.8	0.16	16	16.5	0.421053	0.421941	26.3579	4.89451	0.199514	-9.80646	56.3525	0.123029	144.5	81.125	0.621053	0.780591	0.144792	54.8116	147.75	49.75	82.6639	118.483	0.133009	36.0077	4.45391	0.29262	55.5754	-	-	-	-	-	0.114721	0.0523724	0.032421	13.7376	29.8977	0.269344	-5.71141	45.1609
3	60	mutant	Experimental	408	Trial0014	Run004	2.43229	14.6025	102	26.8	0.16	16	16.5	0.421053	0.421941	26.3579	4.89451	0.155507	-9.20027	44.4444	0.12294	149	81.6939	0.707368	1.0211	0.171619	65.5556	156.4	49.6	84.5746	126.773	0.0996839	60.7039	6.07787	0.199368	49.8371	-	-	-	-	-	0.0897155	0.0033228	0.00664559	25.465	22.2525	0.119621	-14.8113	47.6748
3	60	mutant	Experimental	408	Trial0014	Run009	3.82358	20.9845	13	26.8	0.16	16	16.5	0.421053	0.421941	26.3579	4.89451	0.159316	-5.2555	35.9503	0.132356	138.25	80.0182	0.705263	0.748945	0.165667	61.4912	146	49.5	82.8558	119.25	0.155997	47.4916	6.37304	0.305355	50	-	-	-	-	-	0.152678	0.0132763	0.00663816	18.7919	17.5463	0.18172	-9.76407	48.0435
3	60	mutant	Experimental	408	Trial0014	Run010	4.55414	8.88432	56	26.8	0.16	16	16.5	0.421053	0.421941	26.3579	4.89451	0.312246	-3.40715	69.2292	0.102154	140.167	78.1812	0.617544	0.731364	0.129987	65.1659	142.5	47.8333	80.7186	113.022	0.185354	22.935	4.04755	0.526168	64.4553	-	-	-	-	-	0.161438	0.0976599	0.0418542	8.34634	25.9083	0.390307	-5.37726	60.61
3	60	mutant	Experimental	409	Trial0015	Run008	10.0045	12.9452	86	26.8	0.16	16	16.5	0.421053	0.421941	26.3579	4.89451	0.285938	-4.68537	54.2857	0.0923829	137	77.1915	0.659649	0.548523	0.125546	56.8254	142	49.3333	79.3086	110.2	0.149619	34.1837	5.00737	0.329161	54.2404	-	-	-	-	-	0.136319	0.046548	0.103071	12.0557	51.2237	0.231909	-16.9107	67.6343
3	60	mutant	Experimental	409	Trial0015	Run016	4.36487	7.88737	99	26.8	0.16	16	16.5	0.421053	0.421941	26.3579	4.89451	0.243048	-3.81287	50.1073	0.122881	151.667	81.6182	0.645614	0.696203	0.159301	53.3999	156	50.1667	83.0963	125.356	0.097885	43.5184	4.23129	0.341599	70.2332	-	-	-	-	-	0.133843	0.0439484	0.0719155	11.6941	35.1397	0.251704	-2.35671	39.0147
3	60	mutant	Experimental	409	Trial0015	Run017	5.97477	12.6975	91	26.8	0.16	16	16.5	0.421053	0.421941	26.3579	4.89451	0.244377	-3.87544	37.3529	0.129247	143	79.7748	0.715789	0.738397	0.17233	55.5012	148.75	49.25	82.9574	124.6	0.10972	58.1692	6.31642	0.279288	60.9263	-	-	-	-	-	0.132994	0.0365735	0	17.6861	77.0781	0.319187	-2.56611	35.4338
3	60	control	Control	410	Trial0016	Run001	3.26345	16.6761	37	26.8	0.16	16	16.5	0.421053	0.421941	26.3579	4.89451	0.153692	-5.79173	30.6503	0.131468	143	79.7135	0.682105	0.818565	0.167355	41.4477	148.4	49.8	82.5171	120.387	0.11477	38.4402	4.2194	0.261974	56.2562	-	-	-	-	-	0.0823348	0.01497	0.0548898	14.8696	18.9119	0.227044	-9.33373	50.4412
3	60	control	Control	410	Trial0016	Run006	3.57129	13.9852	47	26.8	0.16	16	16.5	0.421053	0.421941	26.3579	4.89451	0.226812	-3.24247	29.3821	0.143549	138.4	80.1959	0.724211	0.759494	0.18441	46.6111	147.4	48.6	84.1306	124.68	0.131809	43.0973	5.60166	0.370558	63.3668	-	-	-	-	-	0.218853	0.0232117	0.0198958	13.7814	21.0198	0.225485	-7.81747	45.9552
3	60	control	Control	410	Trial0016	Run008	3.02835	23.579	35	26.8	0.16	16	16.5	0.421053	0.421941	26.3579	4.89451	0.146935	-5.83443	41.0354	0.10704	150.75	77.9071	0.663158	0.780591	0.140795	59.6591	160.25	49.5	79.8132	117.383	0.11954	52.2214	6.10825	0.275607	56.2103	-	-	-	-	-	0.122861	0.00996169	0.0232439	23.102	17.2154	0.144445	-14.8127	52.688
3	60	mutant	Experimental	401	Trial0017	Run005	3.71734	20.1769	36	26.8	0.16	16	16.5	0.421053	0.421941	26.3579	4.89451	0.174406	-3.83322	41.7411	0.126138	139	80.1198	0.694737	0.791139	0.166556	63.9881	144.5	49.75	83.5413	121.367	0.112949	57.6676	6.27617	0.292338	60.101	-	-	-	-	-	0.122915	0.0564744	0.0132881	20.8778	21.679	0.191349	-9.74561	52.7043
3	60	mutant	Experimental	401	Trial0017	Run006	6.76276	17.8465	48	26.8	0.16	16	16.5	0.421053	0.421941	26.3579	4.89451	0.175553	-11.3956	56.6657	0.049034	107	70.7937	0.538947	0.506329	0.0671552	63.732	112.6	51.2	73.6249	88.8933	0.122189	40.9977	5.02518	0.32168	60.4012	-	-	-	-	-	0.167074	0.0149619	0.0174555	16.51	27.7585	0.153609	-12.0638	41.9594
3	60	mutant	Experimental	401	Trial0017	Run007	2.57373	21.1602	26	26.8	0.16	16	16.5	0.421053	0.421941	26.3579	4.89451	0.125694	-10.3729	47.0588	0.0771042	126.4	75.7016	0.690526	0.582278	0.0991339	62.2353	132.2	49.8	77.2533	103.907	0.114721	50.6538	5.45447	0.246899	54.0152	-	-	-	-	-	0.114721	0.0124696	0	22.1828	17.8153	0.144648	-10.8312	47.1154
3	60	mutant	Experimental	400	Trial0018	Run002	6.06369	11.4525	79	26.8	0.16	16	16.5	0.421053	0.421941	26.3579	4.89451	0.17982	-5.38857	43.3678	0.154564	160.4	82.9644	0.724211	0.810127	0.194359	55.6814	167.4	49.2	86.1786	132	0.167274	32.9956	4.73642	0.331935	51.1672	-	-	-	-	-	0.141138	0.0130683	0.0104546	12.6141	24.5031	0.230002	-3.80748	33.5473
3	60	mutant	Experimental	400	Trial0018	Run008	3.46495	14.7457	47	26.8	0.16	16	16.5	0.421053	0.421941	26.3579	4.89451	0.217057	-4.09618	43.5108	0.149234	162.8	84.3917	0.749474	0.759494	0.203598	55.5574	171.4	49	87.6267	136.92	0.181711	33.943	5.52917	0.39827	53.869	-	-	-	-	-	0.172584	0.0265513	0.0298703	14.1884	34.0429	0.270824	-3.16566	32.9236
3	60	mutant	Experimental	400	Trial0018	Run013	4.7459	13.936	30	26.8	0.16	16	16.5	0.421053	0.421941	26.3579	4.89451	0.237295	-3.2444	37.8557	0.129336	159.8	82.9149	0.682105	0.92827	0.176949	54.8348	165.8	48.4	85.2923	130.76	0.139585	46.0164	5.17932	0.358933	60.7005	-	-	-	-	-	0.114659	0.0448667	0.0398815	14.5726	20.0102	0.21536	-8.63053	62.963
3	60	control	Control	399	Trial0019	Run002	3.41367	8.69475	36	26.8	0.16	16	16.5	0.421053	0.421941	26.3579	4.89451	0.291937	-3.00798	41.1956	0.105115	141	78.3909	0.652632	0.752461	0.13206	56.6792	145.833	47.8333	82.7947	117.5	0.119429	33.3793	3.88222	0.410039	67.0252	-	-	-	-	-	0.154262	0.0613731	0.0763017	8.65554	36.5941	0.277423	-8.57464	57.9619
3	60	control	Control	399	Trial0019	Run005	3.19911	17.0821	79	26.8	0.16	16	16.5	0.421053	0.421941	26.3579	4.89451	0.186864	-5.61527	27.5519	0.17233	161.25	84.2155	0.757895	0.812236	0.225627	35.5281	164.25	49.25	86.9029	132.983	0.136203	44.8361	4.98327	0.338846	60.2936	-	-	-	-	-	0.0797286	0.0149491	0.0921862	16.8337	38.3782	0.205301	-15.5575	59.4947
3	60	control	Control	399	Trial0019	Run009	6.09636	6.17631	105	26.8	0.16	16	16.5	0.421053	0.421941	26.3579	4.89451	0.218441	-3.58829	49.1874	0.124362	141.143	79.8479	0.655639	0.723327	0.158624	69.1496	145.571	48.7143	83.032	120.267	0.091612	41.7539	3.77453	0.304818	68.7824	-	-	-	-	-	0.109934	0.0516359	0.0516359	11.1319	49.3459	0.193635	-7.94482	64.4498
3	60	control	Control	399	Trial0019	Run011	5.5957	19.1524	67	26.8	0.16	16	16.5	0.421053	0.421941	26.3579	4.89451	0.164286	-5.23672	41.631	0.183433	159.25	83.5886	0.8	0.791139	0.228292	68.2738	165.5	48.25	87.2229	134.45	0.0995675	59.5003	5.95646	0.235643	57.7143	-	-	-	-	-	0.124459	0.00995675	0.0298703	22.5004	37.4343	0.146862	-19.3715	71.6667
3	60	control	Control	402	Trial0020	Run001	4.32494	7.36873	66	26.8	0.16	16	16.5	0.421053	0.421941	26.3579	4.89451	0.287333	-0.907974	31.4439	0.171737	165.5	87.6228	0.666667	0.80872	0.22622	50.6769	177.167	47.8333	91.3788	146.644	0.253118	21.727	4.25806	0.524174	58.6824	-	-	-	-	-	0.129549	0.0717501	0.0916807	7.04787	37.0358	0.448438	-2.48577	27.1606
3	60	control	Control	402	Trial0020	Run007	7.47422	12.6423	27	26.8	0.16	16	16.5	0.421053	0.421941	26.3579	4.89451	0.187436	-6.74431	51.7854	0.165519	158.5	82.333	0.687719	0.738397	0.195721	67.83	162.5	48.3333	85.2025	129.822	0.129381	33.5118	4.01493	0.300561	56.9164	-	-	-	-	-	0.126063	0.0381507	0.0232222	12.6274	30.4682	0.195315	-8.51048	54.2023
3	60	control	Control	402	Trial0020	Run011	3.10338	11.2979	165	26.8	0.16	16	16.5	0.421053	0.421941	26.3579	4.89451	0.255455	-6.74721	48.0329	0.130757	139.8	80.425	0.665263	0.734177	0.167	53.4682	146.4	49.4	82.5213	123.067	0.124734	43.979	5.02394	0.38917	62.9759	-	-	-	-	-	0.122239	0.0923031	0.0723457	15.8527	79.9955	0.321315	-10.6565	51.6205
3	60	control	Control	402	Trial0020	Run023	2.40465	13.2661	45	26.8	0.16	16	16.5	0.421053	0.421941	26.3579	4.89451	0.223864	-1.85504	56.7795	0.0941594	146.5	80.2282	0.621053	0.654008	0.122585	70.7971	157.75	49.75	82.5063	117.9	0.191164	29.3452	5.10245	0.412513	54.5177	-	-	-	-	-	0.130797	0.0452758	0.0477911	13.0409	17.5274	0.221348	-8.31965	33.7713
4	77	control	Control	383	Trial0001	Run001	6.89677	9.34907	74	26.8	0.16	16	16.5	0.421053	0.421941	26.3579	4.89451	0.482674	-2.20332	47.6383	0.181213	164	85.6433	0.863158	0.907173	0.247835	26.552	170	47.5	90.3352	144.6	0.358274	3.44056	1.23266	1.13453	68.4211	-	-	-	-	-	0.308514	0.358274	0.109473	0	100	0.343346	-2.28799	33.1579
4	77	control	Control	383	Trial0001	Run002	4.94907	9.74984	114	26.8	0.16	16	16.5	0.421053	0.421941	26.3579	4.89451	0.167968	-4.41216	28.3405	0.234155	151.6	85.3109	0.875789	0.78481	0.292072	68.7951	173.8	48.6	90.003	146.693	0.112479	50.7112	5.35205	0.292445	62.2025	-	-	-	-	-	0.112479	0.0299944	0.037493	19.6174	30.3633	0.177967	-11.3905	37.3616
4	77	control	Control	383	Trial0001	Run010	5.60628	7.47766	40	26.8	0.16	16	16.5	0.421053	0.421941	26.3579	4.89451	0.219484	-6.60088	43.8571	0.253799	162.857	87.7971	0.878195	0.819771	0.319787	64.233	178.143	49.7143	91.743	152.438	0.184841	25.8652	3.57276	0.413773	59.7239	-	-	-	-	-	0.10853	0.0457863	0.0746147	8.33993	46.8821	0.379857	-3.3087	28.3075
4	77	control	Control	383	Trial0001	Run020	7.62057	10.0938	53	26.8	0.16	16	16.5	0.421053	0.421941	26.3579	4.89451	0.286769	-3.17924	44.4025	0.180324	161.25	86.1551	0.894737	1.0654	0.253609	46.0459	170.75	49.75	89.3994	143.333	0.265989	30.9646	6.38722	0.528652	52.0844	-	-	-	-	-	0.189517	0.0432231	0.0299237	11.5755	41.3979	0.478779	-5.30255	51.2845
4	77	control	Control	383	Trial0001	Run023	4.32726	9.89383	62	26.8	0.16	16	16.5	0.421053	0.421941	26.3579	4.89451	0.245377	-4.78793	60.7812	0.153971	142	79.3611	0.792982	0.850914	0.209638	65.8318	148	47	81.9362	122.667	0.17309	30.5754	3.95948	0.43571	62.1302	-	-	-	-	-	0.131807	0.0547125	0.0994772	10.2914	36.1399	0.328275	-3.77267	30.6931
4	77	control	Control	384	Trial0002	Run005	2.23523	21.5986	28	26.8	0.16	16	16.5	0.421053	0.421941	26.3579	4.89451	0.216205	-2.33075	12.7107	0.230365	151	84.1509	0.912281	0.787623	0.318602	72.292	182.667	47	90.8276	152.756	0.139702	58.4826	8.04513	0.329298	57.265	-	-	-	-	-	0.176291	0.0232837	0.0166312	22.2745	16.387	0.209553	-6.36976	32.0979
4	77	control	Control	384	Trial0002	Run011	2.7307	19.9562	30	26.8	0.16	16	16.5	0.421053	0.421941	26.3579	4.89451	0.182711	-4.72957	30.0219	0.257014	166	88.9958	0.954386	0.759494	0.31801	60.8772	185.667	49.3333	93.5596	153.356	0.149491	49.1157	7.26343	0.32888	54.4444	-	-	-	-	-	0.122915	0.0132881	0.0465083	19.8108	17.2255	0.214271	-5.41529	30.5565
4	77	control	Control	384	Trial0002	Run012	1.99354	23.8556	17	26.8	0.16	16	16.5	0.421053	0.421941	26.3579	4.89451	0.152803	-4.8305	25.2518	0.257606	171	86.9778	0.940351	0.759494	0.326893	70.1007	194.333	49.3333	91.1584	158.267	0.149249	52.4218	7.79595	0.293168	49.1402	-	-	-	-	-	0.122597	0.00533033	0.015991	24.6096	7.7051	0.15991	-5.47985	20.1984
4	77	mutant	Experimental	382	Trial0003	Run003	3.95328	10.1116	28	26.8	0.16	16	16.5	0.421053	0.421941	26.3579	4.89451	0.288573	-2.7822	53.7376	0.179436	169	86.6789	0.652632	0.752461	0.223259	65.872	173.833	47.6667	90.0193	143.356	0.168139	31.4699	4.68675	0.464385	64.5047	-	-	-	-	-	0.165137	0.0975809	0.0425353	10.4672	21.4856	0.316929	-5.07456	45.0625
4	77	mutant	Experimental	382	Trial0003	Run007	3.14067	20.9166	58	26.8	0.16	16	16.5	0.421053	0.421941	26.3579	4.89451	0.14253	-6.89401	56.1199	0.140351	160	83.4041	0.715789	0.654008	0.173218	61.0841	163.75	49.25	85.7816	128.9	0.130028	50.5224	6.55865	0.270057	51.6129	-	-	-	-	-	0.106689	0.0133362	0.0200042	21.0103	19.8558	0.167536	-15.8345	45.4428
4	77	mutant	Experimental	382	Trial0003	Run016	4.79859	15.3228	57	26.8	0.16	16	16.5	0.421053	0.421941	26.3579	4.89451	0.189944	-4.86486	29.5536	0.137864	139.8	79.0908	0.8	0.582278	0.175527	58.5774	148	50.8	82.2669	119.24	0.144958	37.7643	5.16334	0.344899	56.4544	-	-	-	-	-	0.116633	0.0233265	0.0866413	15.2334	24.1005	0.206606	-8.11675	48.3086
4	77	control	Control	393	Trial0004	Run002	2.62221	19.1279	30	26.8	0.16	16	16.5	0.421053	0.421941	26.3579	4.89451	0.153544	-6.76467	42.5227	0.125072	147.6	82.7952	0.673684	0.582278	0.148523	58.5909	156.2	50.2	86.6479	126.68	0.132107	43.6019	5.74845	0.274185	50.8764	-	-	-	-	-	0.119644	0.00997037	0.0265876	19.9234	19.2842	0.19193	-6.22464	46.5045
4	77	control	Control	393	Trial0004	Run016	1.68362	16.2407	10	26.8	0.16	16	16.5	0.421053	0.421941	26.3579	4.89451	0.198073	-6.29527	42.5	0.147457	178	88.8121	0.947368	1.18143	0.216744	47.5	180.5	49	92.0733	146.2	0.148555	37.1307	5.51595	0.346628	57.1429	-	-	-	-	-	0.133699	0.00495183	0.059422	15.0653	4.33454	0.211278	-7.61045	51.1234
4	77	control	Control	393	Trial0004	Run051	2.37326	16.7302	54	26.8	0.16	16	16.5	0.421053	0.421941	26.3579	4.89451	0.129632	-12.7547	51.0989	0.0846843	129.333	79.1955	0.617544	0.520394	0.112518	48.138	134	48.6667	81.3643	112.133	0.149575	41.4822	6.1898	0.284193	47.5806	-	-	-	-	-	0.104703	0.0149575	0.0149575	20.4684	5.09066	0.183479	-13.5064	58.394
4	77	control	Control	390	Trial0005	Run005	3.50957	10.2291	34	26.8	0.16	16	16.5	0.421053	0.421941	26.3579	4.89451	0.296618	-2.17271	46.4858	0.15101	153.75	88.1688	0.715789	0.64346	0.193649	74.4533	163.5	48.75	90.1168	138.733	0.302434	24.0507	5.71643	0.594898	51.8597	-	-	-	-	-	0.162849	0.0797629	0.0498518	10.9157	31.1222	0.360927	-6.0857	35.4705
4	77	control	Control	390	Trial0005	Run019	4.88623	8.02724	54	26.8	0.16	16	16.5	0.421053	0.421941	26.3579	4.89451	0.447988	-2.59249	36.9106	0.143904	167.167	91.0973	0.736842	0.661041	0.183877	46.7682	172.333	48.3333	92.108	143.167	0.119907	42.3501	4.77308	0.613526	77.9493	-	-	-	-	-	0.14239	0.069946	0.187355	8.85902	36.157	0.347732	-8.86453	59.1555
4	77	control	Control	390	Trial0005	Run024	9.10929	9.91581	31	26.8	0.16	16	16.5	0.421053	0.421941	26.3579	4.89451	0.375558	-1.41901	38.1789	0.138574	150.4	85.6144	0.698947	0.658228	0.192227	52.9626	157.2	48	87.4619	135.267	0.154818	36.0106	5.28114	0.496916	66.6471	-	-	-	-	-	0.22973	0.0624266	0.0499413	10.2664	29.8747	0.289659	-6.99376	65.4503
4	77	control	Control	390	Trial0005	Run047	9.99568	2.88067	94	26.8	0.16	16	16.5	0.421053	0.421941	26.3579	4.89451	0.493245	-2.74527	49.6815	0.22089	182	89.9075	0.74386	0.693858	0.269845	64.8668	187.222	47.7778	92.9352	161.207	0.153377	20.6589	2.83168	0.680844	74.6865	-	-	-	-	-	0.226948	0.190786	0.109733	3.74766	50.9461	0.601394	-2.60499	44.6703
4	77	control	Control	390	Trial0005	Run056	4.4526	8.95453	58	26.8	0.16	16	16.5	0.421053	0.421941	26.3579	4.89451	0.262972	-4.304	59.3456	0.127915	170.4	89.1756	0.631579	0.675105	0.163802	53.4308	171.2	47.8	90.3716	142.08	0.258988	27.0302	4.94763	0.535407	55.5054	-	-	-	-	-	0.146926	0.0572761	0.0722177	9.64129	36.3371	0.426666	-1.9894	30.007
4	77	control	Control	394	Trial0006	Run002	7.10833	6.87447	58	26.8	0.16	16	16.5	0.421053	0.421941	26.3579	4.89451	0.416729	-3.16303	63.4686	0.115479	145.4	81.5793	0.698947	0.886076	0.159538	66.4172	154.8	48.4	83.6915	122.493	0.388815	18.6023	4.86714	0.832462	53.8317	-	-	-	-	-	0.169483	0.171976	0.099696	7.7038	51.9303	0.620109	-2.25459	47.3059
4	77	control	Control	394	Trial0006	Run003	5.84963	5.58212	103	26.8	0.16	16	16.5	0.421053	0.421941	26.3579	4.89451	0.458404	-2.60939	43.7842	0.141831	166	87.6021	0.715789	0.654008	0.18595	46.4115	170.667	48.6667	88.3083	138.789	0.229202	19.0504	3.81492	0.731453	61.0407	-	-	-	-	-	0.191002	0.0465047	0.220897	6.66561	61.9873	0.514458	-4.41526	53.9863
4	77	control	Control	394	Trial0006	Run024	5.36175	7.81854	63	26.8	0.16	16	16.5	0.421053	0.421941	26.3579	4.89451	0.24583	-6.19496	45.9441	0.209638	194	91.4315	0.750877	0.696203	0.249019	54.1403	201.167	47.5	93.3586	163.133	0.151484	31.9499	3.48389	0.394656	63.7565	-	-	-	-	-	0.134542	0.0348812	0.0764065	9.91886	50.4536	0.306101	-4.05454	67.918
4	77	mutant	Experimental	391	Trial0007	Run006	5.37402	9.81237	86	26.8	0.16	16	16.5	0.421053	0.421941	26.3579	4.89451	0.448666	-2.75852	45.8467	0.173662	165.5	86.475	0.863158	0.833333	0.255385	69.5832	180.5	48	89.7453	145.467	0.159526	42.506	6.67524	0.64475	71.5917	-	-	-	-	-	0.199407	0.338992	0.0797629	12.2088	39.6531	0.458636	-3.6503	25.8013
4	77	mutant	Experimental	391	Trial0007	Run015	1.24953	20.3304	49	26.8	0.16	16	16.5	0.421053	0.421941	26.3579	4.89451	0.129951	-7.5886	14.2857	0.148346	140.5	79.9824	0.757895	0.822785	0.186542	48.0952	156	48	84.504	128.1	0.149944	55.3648	8.3016	0.199925	25	-	-	-	-	-	0.149944	0.0299888	0.0299888	22.9662	22.8907	0.153276	-6.10872	35.9944
4	77	mutant	Experimental	391	Trial0007	Run027	9.75316	1.75096	364	26.8	0.16	16	16.5	0.421053	0.421941	26.3579	4.89451	4.52219	-4.48166	50.8989	0.228292	148	83.2631	0.905263	0.843882	0.31801	76.7141	157.5	45.5	89.7987	141.533	0.0998276	99.994	9.98216	9.0344	98.895	-	-	-	-	-	0.0998276	0.00998276	0	0.461394	80.4136	3.02145	-10.965	53.6325
4	77	mutant	Experimental	395	Trial0008	Run007	3.21619	12.9792	78	26.8	0.16	16	16.5	0.421053	0.421941	26.3579	4.89451	0.215076	-3.68947	37.0114	0.114057	145.8	80.1247	0.631579	0.64135	0.146036	75.9772	152	48.8	83.8397	123.427	0.141891	39.1516	5.17004	0.328589	56.9328	-	-	-	-	-	0.171762	0.0348503	0.0248931	14.7735	37.3426	0.197485	-12.803	70.2346
4	77	mutant	Experimental	395	Trial0008	Run008	9.74339	10.1408	51	26.8	0.16	16	16.5	0.421053	0.421941	26.3579	4.89451	0.296581	-3.55603	44.0308	0.142127	159.8	85.1588	0.673684	0.658228	0.179791	70.9158	166.2	47.4	87.5517	132.893	0.164214	32.2652	5.13009	0.445369	63.4419	-	-	-	-	-	0.184119	0.0447857	0.05225	10.5572	24.3628	0.279911	-5.8676	63.0166
4	77	mutant	Experimental	395	Trial0008	Run013	2.92495	11.8879	88	26.8	0.16	16	16.5	0.421053	0.421941	26.3579	4.89451	0.169707	-4.96828	62.1693	0.0823155	121	74.9286	0.631579	0.562588	0.111333	63.4921	129	51	76.9533	104.844	0.14475	38.9554	5.70541	0.309466	52.2222	-	-	-	-	-	0.126448	0.00665518	0.0366035	15.9096	46.2885	0.182185	-4.30808	31.5737
4	77	mutant	Experimental	392	Trial0009	Run018	4.74717	15.4217	33	26.8	0.16	16	16.5	0.421053	0.421941	26.3579	4.89451	0.206543	-8.65698	47.2894	0.0846843	119	74.9469	0.673684	0.4782	0.110149	74.0293	125.333	49	77.7166	103.222	0.289827	30.6132	6.7619	0.529684	49.3452	-	-	-	-	-	0.169899	0.00666269	0.0299821	16.1944	24.4244	0.199881	-6.83888	45.9758
4	77	mutant	Experimental	392	Trial0009	Run022	1.89178	16.3063	31	26.8	0.16	16	16.5	0.421053	0.421941	26.3579	4.89451	0.199135	-4.24592	51.25	0.0876453	130	76.5731	0.603509	0.661041	0.115479	82.9167	138.667	49.3333	80.5574	111.422	0.119481	46.3747	5.5409	0.298703	59.8214	-	-	-	-	-	0.159308	0.00497838	0.0149351	17.0448	18.3332	0.206603	-11.8429	56.0016
4	77	mutant	Experimental	392	Trial0009	Run023	4.02361	14.2847	54	26.8	0.16	16	16.5	0.421053	0.421941	26.3579	4.89451	0.221648	-10.0411	64.5219	0.112991	148.4	83.9928	0.656842	0.64135	0.138574	71.5383	155.4	50	87.873	126.493	0.184707	40.7018	6.10739	0.339461	47.6961	-	-	-	-	-	0.109826	0.0133122	0.0266244	16.7967	47.017	0.291537	-8.53101	52.7004
4	77	mutant	Experimental	389	Trial0010	Run011	6.07385	10.2077	27	26.8	0.16	16	16.5	0.421053	0.421941	26.3579	4.89451	0.273057	-6.65535	50.3194	0.121993	159.5	85.9363	0.638596	0.56962	0.149826	64.0703	166.5	49.6667	88.7023	135.211	0.183814	26.9373	4.76748	0.409585	55.3636	-	-	-	-	-	0.174823	0.0149848	0.0349646	10.4718	22.6169	0.347981	-4.81452	53.2006
4	77	mutant	Experimental	389	Trial0010	Run013	9.7492	6.11829	20	26.8	0.16	16	16.5	0.421053	0.421941	26.3579	4.89451	0.40485	-3.77443	57.9572	0.131722	155.143	85.9914	0.661654	0.512357	0.160909	72.1978	159.571	49.2857	88.814	133.457	0.242815	18.9805	3.68114	0.602049	60.7283	-	-	-	-	-	0.22951	0.119744	0.0648616	6.49574	35.1051	0.545978	-0.722933	62.75
4	77	mutant	Experimental	389	Trial0010	Run016	1.35949	20.5421	34	26.8	0.16	16	16.5	0.421053	0.421941	26.3579	4.89451	0.174934	-5.32432	41.6667	0.155452	152	84.402	0.821053	0.675105	0.196314	65.4762	163.5	49.5	87.1135	132.967	0.119955	50.5563	6.06448	0.329876	63.6364	-	-	-	-	-	0.179932	0.0199925	0.00999625	19.2895	7.21182	0.133283	-4.86615	34.1589
4	77	mutant	Experimental	389	Trial0010	Run019	3.17048	16.6916	60	26.8	0.16	16	16.5	0.421053	0.421941	26.3579	4.89451	0.176414	-6.98034	42.5146	0.128359	155	84.1724	0.694737	0.601266	0.158117	67.2661	160.75	49	86.3763	128.933	0.145769	47.1723	6.77397	0.331294	56.2004	-	-	-	-	-	0.173929	0.0149082	0	20.581	10.0672	0.193807	-18.5037	72.3406
4	77	control	Control	420	Trial0011	Run008	7.65305	5.86376	100	26.8	0.16	16	16.5	0.421053	0.421941	26.3579	4.89451	0.301333	-5.15201	49.2307	0.118321	136	77.3519	0.648421	0.675105	0.152432	61.3439	139.4	49	81.7361	116.693	0.142185	33.9722	4.28812	0.411588	63.9003	-	-	-	-	-	0.169624	0.0798232	0.0518851	11.6065	42.6171	0.292685	-3.96468	41.113
4	77	control	Control	420	Trial0011	Run009	6.14361	12.7721	125	26.8	0.16	16	16.5	0.421053	0.421941	26.3579	4.89451	0.243952	-4.6989	27.727	0.134577	139	79.4033	0.789474	0.7173	0.174994	69.4252	150.5	49.5	83.3935	122.667	0.10621	64.0167	6.83546	0.229016	53.7723	-	-	-	-	-	0.0995723	0.00497861	0.0149358	22.8033	68.8902	0.19317	-7.07436	43.2323
4	77	control	Control	420	Trial0011	Run010	3.12359	15.9027	75	26.8	0.16	16	16.5	0.421053	0.421941	26.3579	4.89451	0.202934	-5.89175	53.6752	0.106596	135.4	79.6203	0.64	0.624473	0.132179	56.547	139	48.2	83.5826	117.533	0.141755	37.8907	5.27181	0.358118	59.2406	-	-	-	-	-	0.151703	0.037304	0.0323301	16.136	38.9469	0.226808	-11.7221	47.6937
4	77	control	Control	420	Trial0011	Run012	9.82578	14.7113	48	26.8	0.16	16	16.5	0.421053	0.421941	26.3579	4.89451	0.157452	-12.0567	48.8505	0.0806573	127.2	75.162	0.64	0.658228	0.104819	66.9008	135.8	49	77.9119	103.76	0.134532	40.4411	5.22352	0.293976	54.473	-	-	-	-	-	0.134532	0.00747397	0.0174393	16.7187	16.0758	0.181368	-9.71396	54.7437
4	77	control	Control	420	Trial0011	Run014	7.82706	11.2277	74	26.8	0.16	16	16.5	0.421053	0.421941	26.3579	4.89451	0.215919	-6.42291	52.3627	0.0927382	131.4	78.3659	0.614737	0.64135	0.117255	73.0195	138.2	50.2	81.6925	111.2	0.15994	34.1778	5.11608	0.382356	58.5763	-	-	-	-	-	0.142446	0.0449831	0.0349869	11.8358	17.0179	0.255904	-8.87948	56.5448
4	77	control	Control	415	Trial0012	Run001	9.99706	8.19619	64	26.8	0.16	16	16.5	0.421053	0.421941	26.3579	4.89451	0.350163	-3.85469	51.4439	0.108372	126.833	77.1407	0.610526	0.731364	0.142127	54.0005	135.167	48.5	81.1326	113.022	0.125461	35.6263	4.12395	0.48193	72.9281	-	-	-	-	-	0.199145	0.0517776	0.105547	8.65201	40.7171	0.413225	-3.17435	42.4863
4	77	control	Control	415	Trial0012	Run011	2.03947	21.9566	29	26.8	0.16	16	16.5	0.421053	0.421941	26.3579	4.89451	0.15496	-12.1173	55.4395	0.152343	171.5	91.9409	0.747368	0.801688	0.188763	68.6439	175.75	50.25	92.5265	147.667	0.116636	59.3433	6.27928	0.273262	57.7208	-	-	-	-	-	0.129966	0.0399896	0	22.8315	18.429	0.184952	-8.62081	38.0251
4	77	control	Control	415	Trial0012	Run012	3.16811	22.7213	18	26.8	0.16	16	16.5	0.421053	0.421941	26.3579	4.89451	0.163236	-9.35161	57.3529	0.165815	184.333	88.9469	0.729825	0.914205	0.208454	71.5686	191	49.3333	90.4296	148.156	0.104937	66.0761	6.90609	0.264842	60.3989	-	-	-	-	-	0.12326	0.0299821	0.00999404	23.6356	11.6648	0.166567	-9.32215	43.4641
4	77	control	Control	415	Trial0012	Run015	1.73461	24.2666	30	26.8	0.16	16	16.5	0.421053	0.421941	26.3579	4.89451	0.132089	-10.1536	36.4698	0.14346	160	83.7675	0.747368	0.706751	0.174106	57.3352	170	47.5	87.2856	136.033	0.119628	58.0708	6.80551	0.229287	47.1739	-	-	-	-	-	0.109659	0.0149535	0.00498451	24.7143	9.02893	0.164489	-10.8708	45.95
4	77	control	Control	415	Trial0012	Run019	3.68785	15.9113	53	26.8	0.16	16	16.5	0.421053	0.421941	26.3579	4.89451	0.182394	-5.06321	38.1897	0.190984	171.25	89.604	0.863158	0.738397	0.250056	68.6065	191.75	48.75	92.5801	158.65	0.0999417	63.5818	6.3591	0.289831	65.4817	-	-	-	-	-	0.153244	0.0333139	0.00333139	20.1754	11.4909	0.204881	-5.54942	27.3684
4	77	control	Control	410	Trial0013	Run006	3.86702	10.4937	85	26.8	0.16	16	16.5	0.421053	0.421941	26.3579	4.89451	0.309761	-3.2588	50.7861	0.169132	175.8	89.0328	0.673684	0.742616	0.209638	70.2415	187	49.8	92.3213	149.253	0.204842	29.2261	5.0718	0.519599	58.5114	-	-	-	-	-	0.187356	0.124904	0.034973	11.3117	42.0148	0.277286	-8.14357	62.3244
4	77	control	Control	410	Trial0013	Run010	3.61108	14.4437	84	26.8	0.16	16	16.5	0.421053	0.421941	26.3579	4.89451	0.186523	-2.43846	38.6739	0.127915	161.25	81.7349	0.663158	0.822785	0.165667	56.8287	170.25	49.5	85.5597	131.667	0.145902	52.2101	7.51117	0.305068	52.2832	-	-	-	-	-	0.13927	0.0198957	0.00994787	19.5432	32.033	0.198957	-16.0646	60.8383
4	77	control	Control	410	Trial0013	Run023	5.83293	6.98521	174	26.8	0.16	16	16.5	0.421053	0.421941	26.3579	4.89451	0.185364	-4.85285	52.7816	0.119387	161.6	82.2082	0.623158	0.700422	0.15563	73.4901	170.8	47.8	82.9649	125.36	0.123408	50.4663	5.73762	0.307261	60.0808	-	-	-	-	-	0.141038	0.0369385	0.0100741	18.5096	27.6483	0.219616	-7.90655	46.9506
4	77	control	Control	410	Trial0013	Run025	2.24237	17.2722	43	26.8	0.16	16	16.5	0.421053	0.421941	26.3579	4.89451	0.191847	-4.18223	37.0943	0.122585	143.25	79.3665	0.673684	0.738397	0.162114	61.1623	149	48.25	82.7351	121.467	0.152813	44.3646	6.78969	0.345491	55.2941	-	-	-	-	-	0.156135	0.0199321	0.0166101	19.6848	14.2842	0.194338	-12.4991	54.2122
4	77	control	Control	410	Trial0013	Run027	1.0683	32.1914	15	26.8	0.16	16	16.5	0.421053	0.421941	26.3579	4.89451	0.0865293	-6.90495	19.4444	0.117255	139	78.8751	0.645614	0.759494	0.13739	36.1111	144.667	49	81.7197	114.6	0.11981	66.2472	7.93707	0.189699	32.1429	-	-	-	-	-	0.109826	0	0.00998415	32.0083	5.74666	0.126466	-13.3523	44.6581
4	77	control	Control	407	Trial0014	Run003	1.86272	27.1542	16	26.8	0.16	16	16.5	0.421053	0.421941	26.3579	4.89451	0.131984	-4.57552	28.7179	0.147901	151	83.3772	0.726316	0.759494	0.189207	58.109	162.5	46.75	87.8686	132.633	0.119533	58.9282	6.99082	0.245706	51.5072	-	-	-	-	-	0.084669	0.00996106	0.0348637	26.784	5.09558	0.154396	-14.0028	44.4792
4	77	control	Control	407	Trial0014	Run013	3.00426	10.8813	33	26.8	0.16	16	16.5	0.421053	0.421941	26.3579	4.89451	0.218853	-5.26571	53.0594	0.151455	168.25	87.164	0.705263	0.738397	0.193205	60.6158	173.75	48	88.0021	142.217	0.165798	33.154	5.13486	0.384651	57.261	-	-	-	-	-	0.13927	0.0447654	0.0348176	12.0333	23.9243	0.296778	-6.98403	60.8504
4	77	control	Control	407	Trial0014	Run041	4.14826	10.1191	87	26.8	0.16	16	16.5	0.421053	0.421941	26.3579	4.89451	0.281857	-1.63861	33.6286	0.141535	157.667	82.0848	0.701754	0.773558	0.200163	53.0114	162.667	47	85.3799	134.156	0.13927	50.3545	7.01288	0.397915	64.802	-	-	-	-	-	0.152534	0.0563713	0.0729511	14.6487	30.9753	0.333254	-4.19797	43.7798
4	77	control	Control	407	Trial0014	Run042	1.74983	19.1454	11	26.8	0.16	16	16.5	0.421053	0.421941	26.3579	4.89451	0.196102	-1.88129	33.2895	0.108372	154.5	83.019	0.652632	0.675105	0.137686	74.2105	164	51	87.3282	127.933	0.150848	43.8368	6.61268	0.341921	55.8824	-	-	-	-	-	0.140791	0.0150848	0.040226	18.1723	3.85988	0.187721	-9.16352	52.9292
4	77	mutant	Experimental	409	Trial0015	Run014	4.65389	6.52423	80	26.8	0.16	16	16.5	0.421053	0.421941	26.3579	4.89451	0.325002	-3.00325	42.7411	0.125546	139.167	81.6657	0.729825	0.604782	0.164335	70.0869	147.5	47.8333	83.7537	123.333	0.233197	21.0368	4.45689	0.580982	59.2061	-	-	-	-	-	0.217785	0.100516	0.113918	7.52534	33.7304	0.445142	-2.77589	49.5161
4	77	mutant	Experimental	409	Trial0015	Run023	6.9839	5.0377	173	26.8	0.16	16	16.5	0.421053	0.421941	26.3579	4.89451	0.483195	-4.44767	64.2814	0.143608	141.5	82.7827	0.722807	0.618847	0.189799	76.128	147.667	49	85.708	126.489	0.127523	36.2676	4.6487	0.671491	73.0106	-	-	-	-	-	0.14446	0.348697	0.139479	9.56868	69.4664	0.444055	-9.88203	69.7903
4	77	mutant	Experimental	409	Trial0015	Run026	4.45172	9.96106	49	26.8	0.16	16	16.5	0.421053	0.421941	26.3579	4.89451	0.255099	-5.33343	58.7382	0.121993	133	79.3185	0.666667	0.646976	0.153971	79.2387	140.333	50.1667	82.6893	118.244	0.146056	34.661	4.68769	0.374145	59.4488	-	-	-	-	-	0.192074	0.0460178	0.0380147	12.3719	41.5516	0.240093	-4.3434	42.9082
4	77	mutant	Experimental	408	Trial0016	Run001	4.11347	22.8292	29	26.8	0.16	16	16.5	0.421053	0.421941	26.3579	4.89451	0.123138	-4.94321	32.3232	0.112518	126	78.6177	0.884211	0.604782	0.152195	50.303	132	51.3333	80.5163	113.578	0.129794	53.6935	6.96909	0.259588	49.7024	-	-	-	-	-	0.10317	0.00998416	0.00998416	23.6457	12.4986	0.163075	-7.70247	35.6349
4	77	mutant	Experimental	408	Trial0016	Run003	1.23904	37.2498	30	26.8	0.16	16	16.5	0.421053	0.421941	26.3579	4.89451	0.0832691	-7.68341	44.881	0.0935673	120.333	75.7545	0.8	0.548523	0.114294	68.8095	129.667	50.3333	79.2251	107.022	0.104919	78.7258	7.83169	0.179861	42.381	-	-	-	-	-	0.0832691	0	0	39.3286	17.1026	0.0965921	-15.8534	49.3506
4	77	mutant	Experimental	408	Trial0016	Run006	3.51868	13.6679	28	26.8	0.16	16	16.5	0.421053	0.421941	26.3579	4.89451	0.169936	-8.24566	52.6921	0.11992	145.333	84.0675	0.8	0.548523	0.150122	70.0085	152.167	50	85.7391	125.022	0.127952	32.9428	4.06952	0.305885	58.3523	-	-	-	-	-	0.145945	0.0119955	0.0119955	13.3812	17.0346	0.199925	-4.73757	58.9793
4	77	mutant	Experimental	408	Trial0016	Run008	6.04918	19.9512	30	26.8	0.16	16	16.5	0.421053	0.421941	26.3579	4.89451	0.156091	-5.31102	31.461	0.123029	146.75	81.4627	0.842105	0.622363	0.161226	54.5996	156.75	49.25	84.7951	124.017	0.143297	47.155	6.47575	0.300241	51.8993	-	-	-	-	-	0.133061	0.0136473	0.0102355	21.4412	23.8432	0.171444	-9.43613	43.5854
4	77	mutant	Experimental	408	Trial0016	Run012	1.07738	45.5001	15	26.8	0.16	16	16.5	0.421053	0.421941	26.3579	4.89451	0.0798056	-6.92331	23.8095	0.144792	142	83.6753	0.8	0.675105	0.173218	61.9048	155.5	50	88.3891	132.567	0.0897813	105.587	9.4797	0.159611	43.75	-	-	-	-	-	0.0748177	0	0.00498785	47.3719	14.1934	0.0764803	-24.2249	33.3333
4	77	mutant	Experimental	400	Trial0017	Run006	4.22376	7.26069	84	26.8	0.16	16	16.5	0.421053	0.421941	26.3579	4.89451	0.342018	-2.40714	42.1692	0.148642	173	87.0506	0.729825	0.900141	0.191872	70.5783	183.167	47	90.567	146.744	0.135479	32.596	4.29193	0.414407	67.7722	-	-	-	-	-	0.125517	0.0498085	0.103602	8.9641	64.0393	0.496093	-6.76606	70.4711
4	77	mutant	Experimental	400	Trial0017	Run020	4.00849	9.2546	110	26.8	0.16	16	16.5	0.421053	0.421941	26.3579	4.89451	0.23991	-3.48607	52.3059	0.116811	170	85.0418	0.715789	0.56962	0.150122	75.3105	179.5	48	88.9393	135.233	0.166604	34.015	5.56199	0.349869	51.5873	-	-	-	-	-	0.169936	0.00999625	0.00333208	14.4822	30.9632	0.241909	-2.74234	47.6455
4	77	mutant	Experimental	400	Trial0017	Run034	7.58109	11.209	41	26.8	0.16	16	16.5	0.421053	0.421941	26.3579	4.89451	0.29765	-1.83121	40.8363	0.104464	164.2	85.0915	0.656842	0.751055	0.137508	64.926	172.6	48.2	88.6592	132.267	0.254701	26.1655	6.06001	0.571828	56.1781	-	-	-	-	-	0.209753	0.0366236	0.0432824	11.956	25.9435	0.299648	-1.27853	34.5321
4	77	mutant	Experimental	401	Trial0018	Run005	2.66351	11.6219	94	26.8	0.16	16	16.5	0.421053	0.421941	26.3579	4.89451	0.215475	-6.53473	29.3222	0.147102	162.4	88.1597	0.665263	0.691983	0.177304	44.0431	172.2	48.6	91.926	142.467	0.144648	33.111	4.23709	0.384064	55.1976	-	-	-	-	-	0.112227	0.0374089	0.104745	14.1381	45.4789	0.275994	-5.83717	58.6719
4	77	mutant	Experimental	401	Trial0018	Run014	4.64577	7.9465	70	26.8	0.16	16	16.5	0.421053	0.421941	26.3579	4.89451	0.280537	-2.13715	47.7458	0.106951	183.8	88.0596	0.648421	0.616034	0.135376	61.335	192.8	49.6	90.862	139.68	0.141761	39.0112	5.05311	0.407872	64.444	-	-	-	-	-	0.113408	0.0596886	0.10744	11.1287	59.704	0.330775	-1.58632	43.2153
4	77	mutant	Experimental	401	Trial0018	Run023	4.36739	7.34754	82	26.8	0.16	16	16.5	0.421053	0.421941	26.3579	4.89451	0.393765	-3.45991	56.2489	0.123296	160.4	88.3188	0.656842	0.599156	0.152432	64.2131	164.2	48.4	89.7247	136.387	0.232361	27.9876	4.81296	0.669601	60.6865	-	-	-	-	-	0.162403	0.227364	0.0799523	9.10658	59.4583	0.437239	-3.81293	44.2731
4	77	mutant	Experimental	401	Trial0018	Run028	2.75672	11.5578	59	26.8	0.16	16	16.5	0.421053	0.421941	26.3579	4.89451	0.24283	-4.03912	59.0621	0.154919	163.6	88.6844	0.707368	0.582278	0.200755	69.5746	172.4	45.4	91.4645	144.587	0.146793	35.8807	4.57999	0.380666	62.2707	-	-	-	-	-	0.126889	0.0696643	0.0373202	12.2699	25.6616	0.272023	-12.0704	74.309
4	77	control	Control	399	Trial0019	Run001	6.20614	10.6292	32	26.8	0.16	16	16.5	0.421053	0.421941	26.3579	4.89451	0.2341	-4.36941	41.7973	0.139166	152.833	81.9631	0.694737	0.780591	0.178844	56.1027	160.333	48.5	84.7255	127.644	0.245058	22.2437	4.72051	0.490115	51.1162	-	-	-	-	-	0.184291	0.0348659	0.0423372	10.5275	27.2163	0.286043	-6.61703	48.6931
4	77	control	Control	399	Trial0019	Run008	2.37144	14.9544	17	26.8	0.16	16	16.5	0.421053	0.421941	26.3579	4.89451	0.221699	-3.24552	23.574	0.163447	165	82.9569	0.873684	0.791139	0.210526	56.9113	177.5	49	87.1624	137.067	0.139496	40.7382	5.58423	0.368669	61.8783	-	-	-	-	-	0.12289	0.0298921	0.0763908	14.6387	5.93809	0.19928	-11.0362	52.7266
4	77	control	Control	399	Trial0019	Run009	1.99962	25.9542	21	26.8	0.16	16	16.5	0.421053	0.421941	26.3579	4.89451	0.156637	-5.36723	18.855	0.206677	142	80.0759	0.940351	0.843882	0.267081	57.2829	161.667	47.6667	86.1747	135.044	0.109979	76.3929	8.32264	0.259951	57.6923	-	-	-	-	-	0.134975	0.0149972	0.0149972	26.8273	11.4041	0.163303	-12.9816	52.7778
4	77	control	Control	402	Trial0020	Run001	3.77243	8.43796	28	26.8	0.16	16	16.5	0.421053	0.421941	26.3579	4.89451	0.329339	-3.20845	36.2571	0.134666	142.4	80.2881	0.766316	0.632911	0.173396	66.198	151.6	49.6	84.5216	124.32	0.137225	31.6774	4.23659	0.466563	69.134	-	-	-	-	-	0.121756	0.115768	0.0918157	8.60345	42.3364	0.367595	-3.67772	30.5237
4	77	control	Control	402	Trial0020	Run013	4.99257	10.1416	50	26.8	0.16	16	16.5	0.421053	0.421941	26.3579	4.89451	0.328225	-2.48494	41.0396	0.180857	156.4	86.9471	0.833684	0.725738	0.240195	62.079	170.6	48	90.6858	146.173	0.155709	30.6187	4.67896	0.509143	64.6601	-	-	-	-	-	0.148294	0.0434996	0.136431	11.3837	34.7484	0.355906	-4.68478	51.965
4	77	control	Control	402	Trial0020	Run025	3.85144	11.1588	69	26.8	0.16	16	16.5	0.421053	0.421941	26.3579	4.89451	0.191079	-3.63537	37.8941	0.121874	150	83.2925	0.656842	0.590717	0.15634	61.2726	159.6	49.2	86.2533	130.56	0.171673	41.5197	5.51319	0.370714	55.982	-	-	-	-	-	0.145963	0.0497602	0.00995205	16.0685	31.7108	0.254772	-7.51993	58.1116
[truncated: 173 more columns]

## Sheet: females
Session_no	Days after tamoxifen	Group	Group_Type	Animal	Trial	Run	Run_Duration_(s)	Run_Average_Speed_(cm/s)	Run_Maximum_Variation_(%)	Camera_Gain_(dB)	Green_Intensity_Threshold	Ceiling_Light_(V)	Walkway_Light_(V)	X-Unit_(mm/pixel)	Y-Unit_(mm/pixel)	WalkWay_Length_(cm)	WalkWay_Width_(cm)	RF_Stand_(s)_Mean	RF_StandIndex_Mean	RF_MaxContactAt_(%)_Mean	RF_MaxContactArea_(cm?)_Mean	RF_MaxContactMaxIntensity_Mean	RF_MaxContactMeanIntensity_Mean	RF_PrintLength_(cm)_Mean	RF_PrintWidth_(cm)_Mean	RF_PrintArea_(cm?)_Mean	RF_MaxIntensityAt_(%)_Mean	RF_MaxIntensity_Mean	RF_MinIntensity_Mean	RF_MeanIntensity_Mean	RF_MeanIntensityOfThe15MostIntensePixels_Mean	RF_Swing_(s)_Mean	RF_SwingSpeed_(cm/s)_Mean	RF_StrideLength_(cm)_Mean	RF_StepCycle_(s)_Mean	RF_DutyCycle_(%)_Mean	RF_ToeSpread_(cm)_Mean	RF_IntermediateToeSpread_(cm)_Mean	RF_ManualPrintLength_(cm)_Mean	RF_PawAngleBodyAxis_(?)_Mean	RF_PawAngleMovementVector_(?)_Mean	RF_SingleStance_(s)_Mean	RF_InitialDualStance_(s)_Mean	RF_TerminalDualStance_(s)_Mean	RF_BodySpeed_(cm/s)_Mean	RF_BodySpeedVariation_(%)_Mean	RH_Stand_(s)_Mean	RH_StandIndex_Mean	RH_MaxContactAt_(%)_Mean
1	31	mutant	Experimental	385	Trial0001	Run002	9.99599	3.6579	118	26.8	0.16	16	16.5	0.421053	0.421941	26.3579	4.89451	-	-	-	-	-	-	-	-	-	-	-	-	-	-	-	-	-	-	-	-	-	-	-	-	-	-	-	-	-	-	-	-
1	31	mutant	Experimental	385	Trial0001	Run004	9.89591	10.9288	84	26.8	0.16	16	16.5	0.421053	0.421941	26.3579	4.89451	0.356632	-7.8909	56.0032	0.0488563	98.75	71.7255	0.6	0.675105	0.0812791	63.3337	105.75	50.5	73.7454	87.05	0.182888	29.2616	5.3548	0.608519	62.5397	-	-	-	-	-	0.169587	0.00997571	0	11.8966	51.7309	-	-	-
1	31	mutant	Experimental	385	Trial0001	Run005	9.99598	9.37268	61	26.8	0.16	16	16.5	0.421053	0.421941	26.3579	4.89451	0.155471	-8.91263	41.3936	0.047968	109.8	79.5055	0.698947	0.548523	0.0728403	45.6427	114.6	52.4	79.6107	94.1333	0.358779	18.6303	5.76436	0.523219	34.6457	-	-	-	-	-	0.129559	0	0	10.1827	21.4279	-	-	-
1	31	control	Control	386	Trial0002	Run006	4.29139	10.2274	62	26.8	0.16	16	16.5	0.421053	0.421941	26.3579	4.89451	0.357283	-3.88389	41.8571	0.137153	141.6	76.9327	0.732632	0.751055	0.191872	42.9913	147.8	45.6	80.7397	121.2	0.112275	39.401	4.46675	0.484029	75.2829	-	-	-	-	-	0.10978	0.0598799	0.207085	10.561	41.2381	0.436624	-5.39486	61.4054
1	31	control	Control	386	Trial0002	Run007	7.66464	5.4775	95	26.8	0.16	16	16.5	0.421053	0.421941	26.3579	4.89451	0.586069	-2.31137	50.7477	0.119539	124.286	74.1204	0.72782	0.705244	0.173599	65.6278	135.143	46.4286	77.7255	110.848	0.133414	26.3545	3.25237	0.745451	78.3327	-	-	-	-	-	0.118643	0.238716	0.22871	6.07283	61.0236	0.511977	-5.63967	53.5432
1	31	control	Control	386	Trial0002	Run009	5.21903	22.4403	42	26.8	0.16	16	16.5	0.421053	0.421941	26.3579	4.89451	0.15997	-12.571	43.75	0.149234	152	83.6786	0.715789	0.886076	0.182989	37.5	152	45	86.4272	129.667	-	-	-	-	-	-	-	-	-	-	-	-	-	0	-	0.229957	-16.2372	39.6552
1	31	control	Control	386	Trial0002	Run011	9.99567	3.65208	163	26.8	0.16	16	16.5	0.421053	0.421941	26.3579	4.89451	0.483822	-2.4663	43.104	0.205197	140.5	78.2221	0.857895	0.722574	0.275816	66.6506	153.625	45.125	81.7024	124.683	0.128259	26.1018	3.39485	0.646996	75.8976	-	-	-	-	-	0.198089	0.0612794	0.259369	6.8387	140.611	0.55579	-2.48994	36.1268
1	31	mutant	Experimental	380	Trial0003	Run001	6.15025	10.5652	80	26.8	0.16	16	16.5	0.421053	0.421941	26.3579	4.89451	0.446792	-2.33533	34.5571	0.133689	169.5	82.7076	0.726316	0.664557	0.171885	52.2894	179.25	46.5	85.8403	132.633	0.183043	39.242	6.84282	0.692236	68.6178	-	-	-	-	-	0.189699	0.183043	0.113154	12.7864	46.7241	0.34279	-3.82661	26.5481
1	31	mutant	Experimental	380	Trial0003	Run002	4.37093	16.8122	51	26.8	0.16	16	16.5	0.421053	0.421941	26.3579	4.89451	0.14003	-6.33144	28.5073	0.111037	162	80.6302	0.726316	0.56962	0.14346	43.3242	167.25	47.75	82.7264	122	0.266724	44.7165	7.42601	0.40342	44.6699	-	-	-	-	-	0.106689	0.0233383	0.0133362	19.3639	27.6465	0.193375	-9.43724	34.9821
1	31	mutant	Experimental	380	Trial0003	Run003	3.67717	10.3834	59	26.8	0.16	16	16.5	0.421053	0.421941	26.3579	4.89451	0.196515	-2.90955	40.2093	0.0977126	148.167	79.3323	0.778947	0.562588	0.145385	61.0085	159	46.8333	80.1577	117.211	0.237817	31.819	4.49938	0.443659	52.7254	-	-	-	-	-	0.132398	0.0249808	0.0424673	12.1531	43.577	0.301435	-3.33145	33.7763
1	31	mutant	Experimental	380	Trial0003	Run004	3.84082	9.61198	126	26.8	0.16	16	16.5	0.421053	0.421941	26.3579	4.89451	0.308399	-6.56783	40.3752	0.0855726	135	77.5976	0.74386	0.604782	0.125842	47.4805	137.667	48	79.1952	107.622	0.170036	30.7185	4.3295	0.510109	61.5552	-	-	-	-	-	0.14203	0.122026	0.0820175	13.8851	88.7549	0.522611	-10.1621	55.4519
1	31	mutant	Experimental	380	Trial0003	Run005	4.97617	8.21685	94	26.8	0.16	16	16.5	0.421053	0.421941	26.3579	4.89451	0.351396	-3.50315	38.1182	0.0743208	131.667	76.6682	0.652632	0.506329	0.108964	49.9351	141.667	46.8333	79.0252	107.889	0.137894	35.494	4.69242	0.533589	65.603	-	-	-	-	-	0.119908	0.0239815	0.251806	11.5424	64.3257	0.399692	-4.45839	43.758
1	31	control	Control	412	Trial0004	Run001	4.66863	14.9536	58	26.8	0.16	16	16.5	0.421053	0.421941	26.3579	4.89451	0.202008	-2.75175	48.0208	0.0577393	110.25	69.5414	0.578947	0.685654	0.083944	73.9358	125.75	47.5	73.6533	92.9833	0.172912	38.9942	6.50077	0.385728	55.0099	-	-	-	-	-	0.162937	0.0332524	0.0166262	15.3232	16.4757	0.234429	-7.19924	46.3128
1	31	control	Control	412	Trial0004	Run007	5.72541	8.3822	87	26.8	0.16	16	16.5	0.421053	0.421941	26.3579	4.89451	0.575201	-6.30185	36.6717	0.0675105	115	70.6983	0.561404	0.562588	0.105411	44.3409	119	46.3333	73.9799	95.8667	0.398984	15.5175	6.43841	0.598475	32.9861	-	-	-	-	-	0.149619	0.0199492	0.618424	8.46205	23.0504	0.437219	-5.97102	38.1868
1	31	control	Control	412	Trial0004	Run013	5.27941	5.82311	198	26.8	0.16	16	16.5	0.421053	0.421941	26.3579	4.89451	0.412922	-6.55607	49.7555	0.0901621	127.75	75.429	0.657895	0.60654	0.127249	44.1317	131.875	47.25	77.3019	106.183	0.146848	22.9621	3.49815	0.59167	65.3756	-	-	-	-	-	0.11477	0.01996	0.349299	9.16974	106.163	0.530365	-3.39025	43.8236
1	31	control	Control	412	Trial0004	Run016	3.24301	11.7368	73	26.8	0.16	16	16.5	0.421053	0.421941	26.3579	4.89451	0.221341	-5.30366	39.1266	0.100378	120.75	72.7071	0.747368	0.590717	0.141239	59.3566	131.75	45	76.5358	106.333	0.129323	36.728	4.52452	0.368072	61.7539	-	-	-	-	-	0.193984	0.0646613	0.0447655	12.9674	43.0266	0.216864	-5.85283	33.8564
1	31	mutant	Experimental	413	Trial0005	Run003	3.18632	21.0826	60	26.8	0.16	16	16.5	0.421053	0.421941	26.3579	4.89451	-	-	-	-	-	-	-	-	-	-	-	-	-	-	-	-	-	-	-	-	-	-	-	-	-	-	-	-	-	-	-	-
1	31	mutant	Experimental	413	Trial0005	Run004	2.80168	22.7719	22	26.8	0.16	16	16.5	0.421053	0.421941	26.3579	4.89451	-	-	-	-	-	-	-	-	-	-	-	-	-	-	-	-	-	-	-	-	-	-	-	-	-	-	-	-	-	-	-	-
1	31	mutant	Experimental	413	Trial0005	Run005	2.48802	20.4287	75	26.8	0.16	16	16.5	0.421053	0.421941	26.3579	4.89451	0.23885	-3.76875	39.3162	0.0399734	89.5	63.496	0.505263	0.506329	0.0559627	85.0427	106.5	48	70.4213	82	0.487651	36.8685	17.979	0.57722	15.5172	-	-	-	-	-	-	-	-	22.9366	33.7135	0.0995207	-8.54436	41.9192
1	31	mutant	Experimental	413	Trial0005	Run006	2.72191	19.3677	83	26.8	0.16	16	16.5	0.421053	0.421941	26.3579	4.89451	-	-	-	-	-	-	-	-	-	-	-	-	-	-	-	-	-	-	-	-	-	-	-	-	-	-	-	-	-	-	-	-
1	31	mutant	Experimental	414	Trial0006	Run001	6.77351	16.8722	103	26.8	0.16	16	16.5	0.421053	0.421941	26.3579	4.89451	0.294283	-3.82614	47.2609	0.109557	132	74.9192	0.624561	0.80872	0.138574	40.5684	133.833	46.6667	78.6635	108.6	0.193529	28.8343	4.74438	0.504771	61.5092	-	-	-	-	-	0.0864562	0.0299271	0.1779	10.1314	63.8044	0.448907	-3.9208	43.9999
1	31	mutant	Experimental	414	Trial0006	Run003	3.06956	17.8262	33	26.8	0.16	16	16.5	0.421053	0.421941	26.3579	4.89451	0.153478	-6.42267	44.028	0.112991	130.8	72.8324	0.724211	0.767932	0.157406	60.6443	137.2	48.2	74.6169	105.4	0.144508	39.3849	5.67377	0.294	50.8065	-	-	-	-	-	0.107135	0.0398644	0.00249152	17.9182	13.217	-	-	-
1	31	mutant	Experimental	414	Trial0006	Run009	6.33512	22.831	83	26.8	0.16	16	16.5	0.421053	0.421941	26.3579	4.89451	0.249808	-6.26685	64	0.0426382	99	63.3333	0.547368	0.590717	0.0639574	84	113	50	70.4167	83.2667	-	-	-	-	-	-	-	-	-	-	-	-	-	13.2433	41.7457	-	-	-
1	31	control	Control	388	Trial0007	Run004	7.95232	9.694	169	26.8	0.16	16	16.5	0.421053	0.421941	26.3579	4.89451	0.412564	-3.54897	56.4646	0.116189	121.8	72.6316	0.715789	0.759494	0.169132	74.5621	134.4	46.4	77.1013	110.24	0.0847052	51.2452	4.42995	0.560549	70.4147	-	-	-	-	-	0.095667	0.0279029	0.288994	16.9106	101.757	0.0996531	-10.3082	50
1	31	control	Control	388	Trial0007	Run005	3.51729	4.88797	145	26.8	0.16	16	16.5	0.421053	0.421941	26.3579	4.89451	0.306431	-9.19725	40.9601	0.104227	120.167	73.1359	0.575439	0.675105	0.135613	57.0652	126	47.6667	75.5694	105.089	0.127902	27.1926	3.55176	0.449654	60.0208	-	-	-	-	-	0.177863	0.0299769	0.149885	7.86401	119.474	0.371714	-7.02651	63.3758
1	31	control	Control	388	Trial0007	Run006	5.60058	10.7177	133	26.8	0.16	16	16.5	0.421053	0.421941	26.3579	4.89451	0.315012	-3.64387	54.4558	0.0802428	131.167	73.6643	0.603509	0.59775	0.110741	55.6226	134.333	46.5	76.3005	105.267	0.127331	41.0217	4.42772	0.479481	60.5917	-	-	-	-	-	0.0696342	0.0159164	0.266599	15.5501	109.995	0.421784	-7.0535	44.7433
1	31	control	Control	388	Trial0007	Run008	3.71411	9.58148	103	26.8	0.16	16	16.5	0.421053	0.421941	26.3579	4.89451	0.229636	-2.46129	42.8619	0.0827893	137.6	76.1459	0.555789	0.616034	0.110859	62.9244	142.4	47.6	78.3391	109.013	0.194691	23.8913	4.02968	0.399367	50.9715	-	-	-	-	-	0.129794	0.0678924	0.0319493	10.9261	49.4462	0.277893	-5.34233	48.6842
1	31	control	Control	387	Trial0008	Run002	6.10062	19.762	20	26.8	0.16	16	16.5	0.421053	0.421941	26.3579	4.89451	0.191577	-7.5796	51.7974	0.077726	117	75.2485	0.547368	0.780591	0.104819	64.3908	124.75	47.5	78.8439	106.35	0.136012	49.2004	6.68119	0.321783	57.6389	-	-	-	-	-	0.145964	0.0232215	0.0165868	19.2838	9.54459	0.181625	-12.908	52.7428
1	31	control	Control	387	Trial0008	Run006	7.44819	41.5093	35	26.8	0.16	16	16.5	0.421053	0.421941	26.3579	4.89451	0.0898575	-21.7117	61.25	0.0497446	102.5	70.6429	0.463158	0.632911	0.0621808	72.5	108.5	50.5	73.0725	87.5667	0.0998417	69.5851	6.9475	0.179715	44.4444	-	-	-	-	-	0.0798733	0	0	32.1732	25.0076	0.0898575	-16.1359	33.3333
1	31	control	Control	387	Trial0008	Run010	7.92184	30.5509	80	26.8	0.16	16	16.5	0.421053	0.421941	26.3579	4.89451	0.129377	-3.38734	29.8701	0.0923829	111.667	70.3506	0.842105	0.829817	0.138574	67.3882	125.333	48.6667	73.5803	103.467	0.0895686	87.257	7.81548	0.179137	49.375	-	-	-	-	-	0.0895686	0.0132694	0.0265388	33.1353	47.6367	0.199041	-6.90782	55
1	31	control	Control	387	Trial0008	Run019	6.91593	50.3122	29	26.8	0.16	16	16.5	0.421053	0.421941	26.3579	4.89451	0.0664354	-12.648	41.2698	0.0752091	116	71.7747	0.74386	0.745429	0.106596	45.2381	119	47.6667	72.5176	97.5333	0.0797225	105.682	8.4252	0.144497	44.7619	-	-	-	-	-	0.0548092	0	0.00996531	52.0838	11.8388	0.0647745	-19.1124	47.619
1	31	control	Control	378	Trial0009	Run002	2.92656	13.8769	67	26.8	0.16	16	16.5	0.421053	0.421941	26.3579	4.89451	0.277175	-2.99822	41.896	0.115923	134	74.6362	0.642105	0.791139	0.153231	55.795	142.75	47.5	78.2337	113.6	0.1132	51.2965	5.72804	0.446143	68.9144	-	-	-	-	-	0.17313	0.0399531	0.119859	15.7532	52.178	0.283001	-1.5356	66.9158
1	31	control	Control	378	Trial0009	Run024	10.0021	2.76917	121	26.8	0.16	16	16.5	0.421053	0.421941	26.3579	4.89451	0.346121	-5.85723	41.0024	0.153577	157.667	88.7372	0.683041	0.703235	0.211217	53.4796	163.222	47.6667	92.2285	139.422	0.536184	13.7209	3.04738	0.895714	44.1948	-	-	-	-	-	0.211843	0.0270136	0.164925	5.84622	148.584	0.620365	-3.70037	50.5407
1	31	control	Control	378	Trial0009	Run027	6.94936	15.8062	97	26.8	0.16	16	16.5	0.421053	0.421941	26.3579	4.89451	0.147562	-9.80314	54.2823	0.0831446	116.4	74.6938	0.597895	0.734177	0.121164	63.4641	122.2	45.6	76.6437	103.293	0.112167	46.2765	4.54657	0.246767	54.6506	-	-	-	-	-	0.105686	0.0199408	0.0219348	18.0194	68.6005	0.15155	-11.8549	44.4242
1	31	mutant	Experimental	411	Trial0010	Run003	3.32399	41.1799	23	26.8	0.16	16	16.5	0.421053	0.421941	26.3579	4.89451	0.104497	-8.06747	52.8846	0.0870531	128	82.1034	0.905263	0.56962	0.134133	65.8654	145.5	50.5	82.3201	113.733	0.0995206	90.1252	8.96931	0.179137	44.4444	-	-	-	-	-	0.104497	0	0	40.3423	13.8947	0.0995206	-8.3339	24.7475
1	31	mutant	Experimental	411	Trial0010	Run006	4.01602	16.0557	100	26.8	0.16	16	16.5	0.421053	0.421941	26.3579	4.89451	0.139514	-6.48532	45.1067	0.0486787	110.4	77.7971	0.589474	0.590717	0.0714191	55.1397	114.2	51.4	79.2221	94.8	0.154462	41.8342	4.14553	0.301451	53.3135	-	-	-	-	-	0.0617849	0.0119584	0.0657711	15.0115	48.3602	0.335499	-12.6494	46.2843
1	31	mutant	Experimental	411	Trial0010	Run010	6.58399	61.2681	33	26.8	0.16	16	16.5	0.421053	0.421941	26.3579	4.89451	0.0700424	-	57.1429	0.0319787	99	70.7222	0.421053	0.464135	0.0390851	42.8571	106	50	71.4545	77.9333	-	-	-	-	-	-	-	-	-	-	-	-	-	46.2877	20	-	-	-
1	31	mutant	Experimental	371	Trial0011	Run005	6.5771	12.8988	80	26.8	0.16	16	16.5	0.421053	0.421941	26.3579	4.89451	0.475844	-2.73985	44.013	0.150566	143.75	81.0883	0.778947	0.85443	0.213635	59.7342	150.5	44.25	84.9048	131.733	0.126227	55.8136	7.04918	0.680963	70.8355	-	-	-	-	-	0.20595	0.292316	0.0564701	16.3561	71.8804	0.204289	-7.59845	40.1566
1	31	mutant	Experimental	371	Trial0011	Run007	3.29877	18.3103	61	26.8	0.16	16	16.5	0.421053	0.421941	26.3579	4.89451	0.192428	-8.96939	51.2592	0.0977126	157	99.9871	0.715789	0.791139	0.142572	65.6136	164	53.75	100.847	137.017	0.113291	55.1473	5.83732	0.329877	63.0808	-	-	-	-	-	0.149944	0.0224916	0.0199925	21.7399	40.334	0.204923	-17.5801	50.614
1	31	mutant	Experimental	371	Trial0011	Run008	9.18791	21.4931	29	26.8	0.16	16	16.5	0.421053	0.421941	26.3579	4.89451	0.149966	-8.07877	51.1775	0.0778148	152	99.3071	0.682105	0.776371	0.12827	68.4329	159	50.6	102.887	138.467	0.139968	47.2417	6.33799	0.274937	49.4936	-	-	-	-	-	0.126638	0	0.0166629	21.5361	9.73998	0.164962	-7.58878	32.7117
1	31	mutant	Experimental	371	Trial0011	Run011	3.16969	18.7795	73	26.8	0.16	16	16.5	0.421053	0.421941	26.3579	4.89451	0.176094	-0.177898	58.8235	0.0390851	116	85.3182	0.589474	0.464135	0.0639574	76.4706	123	53	89.1111	104.533	-	-	-	-	-	-	-	-	-	-	-	-	-	16.6464	1.38696	0.207169	-8.16232	45.1128
1	31	mutant	Experimental	371	Trial0011	Run015	5.35114	20.964	95	26.8	0.16	16	16.5	0.421053	0.421941	26.3579	4.89451	0.117525	-12.8916	49.4849	0.13058	178.25	83.9507	0.663158	0.791139	0.171441	47.9968	179.25	47	84.027	137.2	0.113357	69.4672	7.77551	0.226715	49.4795	-	-	-	-	-	0.120026	0.00500106	0.00500106	27.6079	30.9441	0.12336	-16.5515	46.7593
1	31	control	Control	370	Trial0012	Run007	5.88185	6.66332	158	26.8	0.16	16	16.5	0.421053	0.421941	26.3579	4.89451	0.278666	-5.11717	54.2204	0.125842	131.5	78.4434	0.631579	0.604782	0.171737	60.4817	140	46.8333	81.1517	118.011	0.171181	34.8121	4.2409	0.455819	64.4641	-	-	-	-	-	0.0935523	0.0358285	0.163219	10.3154	91.4634	0.49904	-9.69741	62.4858
1	31	control	Control	370	Trial0012	Run018	7.73711	34.5888	28	26.8	0.16	16	16.5	0.421053	0.421941	26.3579	4.89451	0.113291	-8.38241	41.6667	0.135613	135.667	75.0245	0.701754	0.801688	0.176475	58.8889	141.333	47.6667	77.861	115.378	0.074972	106.433	7.95478	0.184931	59.4118	-	-	-	-	-	0.0899664	0.0199925	0.00333209	37.4722	16.0898	0.109959	-16.9698	40.8333
1	31	control	Control	370	Trial0012	Run020	8.35093	30.1678	44	26.8	0.16	16	16.5	0.421053	0.421941	26.3579	4.89451	0.107127	-8.15091	22.6515	0.19809	134.5	76.1958	0.842105	0.822785	0.253609	62.3864	145.75	47	79.0105	120.267	0.0697572	102.377	6.90793	0.172732	59.9458	-	-	-	-	-	0.0797225	0.0199306	0.00996532	33.8981	22.3885	0.0996532	-15.0318	42.2475
1	31	control	Control	370	Trial0012	Run025	6.87591	38.2333	18	26.8	0.16	16	16.5	0.421053	0.421941	26.3579	4.89451	0.113266	-7.77436	32.2222	0.203716	156.667	77.5585	0.912281	0.843882	0.277741	50	166	47.3333	80.0738	126.2	0.0899465	87.7888	7.89629	0.199881	54.8872	-	-	-	-	-	0.0999405	0.00999405	0	35.3449	14.7351	0.109935	-16.835	45.4545
1	31	control	Control	374	Trial0013	Run001	7.29445	12.1952	21	26.8	0.16	16	16.5	0.421053	0.421941	26.3579	4.89451	0.30934	-2.73438	43.3528	0.164157	154.2	78.7638	0.783158	0.810127	0.227404	46.6597	160.8	46.4	81.9894	128.853	0.139702	42.3105	5.85433	0.459021	68.7059	-	-	-	-	-	0.176291	0.123071	0.0532199	12.4337	14.1968	0.331294	-4.5437	45.1348
1	31	control	Control	374	Trial0013	Run004	8.29979	11.8016	124	26.8	0.16	16	16.5	0.421053	0.421941	26.3579	4.89451	0.448907	-4.43092	43.0637	0.175883	128.75	75.1534	0.778947	0.770042	0.23451	59.7053	138.75	46	81.1638	120.483	0.113058	56.8361	6.31765	0.249393	54.7912	-	-	-	-	-	0.262694	0.236092	0.0532038	20.0979	104.451	0.347155	-10.2283	50.5405
1	31	control	Control	374	Trial0013	Run019	7.53704	9.2899	217	26.8	0.16	16	16.5	0.421053	0.421941	26.3579	4.89451	0.202181	-4.79483	28.9141	0.172922	160.333	79.952	1.01053	0.787623	0.268858	41.7298	162.667	44	79.7974	126	0.0994333	73.9364	7.15889	0.23864	58.5714	-	-	-	-	-	0.104405	0.014915	0.0198867	20.7101	37.6088	0.11932	-8.64701	33.3333
1	31	control	Control	404	Trial0014	Run001	5.58435	13.0483	111	26.8	0.16	16	16.5	0.421053	0.421941	26.3579	4.89451	0.269727	-7.55788	64.8872	0.056851	191.5	119.597	0.547368	0.759494	0.0772818	58.9474	195.5	52.5	119.196	156.8	0.119879	40.8947	4.9024	0.309687	61.2903	-	-	-	-	-	0.169828	0.0899091	0.0099899	10.4293	51.1778	0.53446	-5.97975	53.5909
1	31	control	Control	404	Trial0014	Run002	4.82567	8.19153	61	26.8	0.16	16	16.5	0.421053	0.421941	26.3579	4.89451	0.325699	-4.26963	78.0886	0.0467836	166	106.631	0.519298	0.576653	0.0686949	78.4674	168.667	46.6667	110.086	140.333	0.264215	20.1932	4.42257	0.633119	56.4411	-	-	-	-	-	0.209378	0.08641	0.0299112	6.81318	13.0287	0.332346	-7.26587	32.0941
1	31	control	Control	404	Trial0014	Run005	9.99629	6.10305	93	26.8	0.16	16	16.5	0.421053	0.421941	26.3579	4.89451	-	-	-	-	-	-	-	-	-	-	-	-	-	-	-	-	-	-	-	-	-	-	-	-	-	-	-	-	-	1.25953	-4.02229	70.6349
1	31	control	Control	404	Trial0014	Run012	7.43415	13.0229	189	26.8	0.16	16	16.5	0.421053	0.421941	26.3579	4.89451	0.217037	-3.14215	52.3701	0.0435265	118.25	86.2481	0.526316	0.632911	0.0652898	74.6753	126.75	51.25	88.0143	106.133	0.123071	53.2215	6.48638	0.229511	45.5067	-	-	-	-	-	0.139702	0.119745	0.00665248	22.7957	114.538	0.233502	-10.4527	40.2958
1	31	control	Control	373	Trial0015	Run001	5.55084	7.51918	120	26.8	0.16	16	16.5	0.421053	0.421941	26.3579	4.89451	0.392935	-4.49571	45.8453	0.148346	162.25	80.2128	0.694737	0.812236	0.203864	44.6381	164.75	45.5	83.2315	125.95	0.765975	26.7573	6.44533	1.22357	54.5636	-	-	-	-	-	0.129321	0.245377	0.0530546	11.5379	87.9889	0.848044	-3.90859	43.2889
1	31	control	Control	373	Trial0015	Run002	4.25672	8.06813	68	26.8	0.16	16	16.5	0.421053	0.421941	26.3579	4.89451	0.491622	-2.5593	50.4003	0.127559	134.6	76.6515	0.698947	0.835443	0.186542	58.7839	142.2	45.8	79.9434	118.987	0.152383	37.6523	5.34221	0.70196	77.0509	-	-	-	-	-	0.224827	0.169869	0.154881	8.14485	34.2233	0.36805	-4.33124	50.5092
1	31	control	Control	373	Trial0015	Run005	2.28418	24.808	20	26.8	0.16	16	16.5	0.421053	0.421941	26.3579	4.89451	0.144631	-7.15209	63.6695	0.0723962	117.25	69.7109	0.589474	0.632911	0.0932712	60.1646	120.5	47.5	72.5378	92.6333	0.136319	54.2028	7.28518	0.289263	52.9529	-	-	-	-	-	0.12967	0.00997458	0.0199492	23.6969	8.11708	0.152112	-7.00546	43.8157
1	31	mutant	Experimental	406	Trial0016	Run002	3.75405	7.97187	47	26.8	0.16	16	16.5	0.421053	0.421941	26.3579	4.89451	0.387719	-2.03649	51.3372	0.182693	166.333	91.2417	0.807018	0.801688	0.267081	55.1159	171.333	46.1667	94.3656	147.733	0.131791	34.0363	4.46549	0.54913	74.1354	-	-	-	-	-	0.209668	0.149763	0.0698892	8.60855	31.2841	0.299525	-4.83021	30.1704
1	31	mutant	Experimental	406	Trial0016	Run003	8.00294	10.8926	75	26.8	0.16	16	16.5	0.421053	0.421941	26.3579	4.89451	0.2814	-4.5029	71.0809	0.114768	140.4	79.942	0.572632	0.759494	0.154208	69.2433	144.4	46	81.1479	119.32	0.132218	41.3952	5.44715	0.39416	63.5697	-	-	-	-	-	0.124734	0.0523883	0.0449043	12.7479	32.7932	0.273417	-8.01012	50.5931
1	31	mutant	Experimental	406	Trial0016	Run005	7.68408	5.07289	161	26.8	0.16	16	16.5	0.421053	0.421941	26.3579	4.89451	0.646169	-7.07922	72.1988	0.0864609	121.5	71.8115	0.561404	0.632911	0.127026	67.1837	125	44.6667	73.9912	99.5889	0.167871	23.976	3.58586	0.915295	68.0917	-	-	-	-	-	0.607033	0.282283	0.0124904	8.6663	119.029	0.681142	-6.89699	68.3669
1	31	mutant	Experimental	406	Trial0016	Run009	5.69403	6.17222	86	26.8	0.16	16	16.5	0.421053	0.421941	26.3579	4.89451	0.274712	-5.59982	61.9969	0.0621808	96.5	70.2675	0.547368	0.506329	0.0852765	83.9009	109.5	45.5	73.2523	90.8	0.129864	29.5332	3.83529	0.299686	56.6667	-	-	-	-	-	-	-	-	8.33037	52.6834	0.919037	0.276226	82.6087
1	31	mutant	Experimental	405	Trial0017	Run001	7.0315	3.82513	30	26.8	0.16	16	16.5	0.421053	0.421941	26.3579	4.89451	0.28006	-1.42883	39.2857	0.0444148	163	103.04	0.505263	0.548523	0.0675105	35.7143	164	49	105.868	135.2	-	-	-	-	-	-	-	-	-	-	0.180038	0.0100021	0.0900192	3.2025	18.8798	0.745159	-2.67002	46.9224
1	31	mutant	Experimental	405	Trial0017	Run008	4.17189	13.4209	52	26.8	0.16	16	16.5	0.421053	0.421941	26.3579	4.89451	0.191668	-7.39904	48.7576	0.106151	157.75	82.0218	0.652632	0.696203	0.141239	59.569	162.25	45.75	84.3023	119.567	0.162627	32.1289	4.70979	0.351806	54.9208	-	-	-	-	-	0.136906	0.0199135	0.0348487	13.2607	25.1177	0.225023	-10.7914	53.9359
1	31	mutant	Experimental	405	Trial0017	Run012	3.69931	8.81491	98	26.8	0.16	16	16.5	0.421053	0.421941	26.3579	4.89451	-	-	-	-	-	-	-	-	-	-	-	-	-	-	-	-	-	-	-	-	-	-	-	-	-	-	-	-	-	0.119978	-11.0254	41.6667
1	31	mutant	Experimental	396	Trial0018	Run013	3.6691	8.81869	57	26.8	0.16	16	16.5	0.421053	0.421941	26.3579	4.89451	0.388845	-1.98174	33.3333	0.230957	186	92.4692	1.13684	0.92827	0.282478	76.9231	194	44	93.8553	167.733	-	-	-	-	-	-	-	-	-	-	0.0997038	0.0398815	0.24926	0	-	0.628134	-4.07379	45.4562
1	31	mutant	Experimental	396	Trial0018	Run016	1.60902	18.1408	22	26.8	0.16	16	16.5	0.421053	0.421941	26.3579	4.89451	0.134929	-10.693	59.7222	0.0580354	115.667	73.6254	0.575439	0.661041	0.0846843	77.7778	121	49.6667	75.6957	96.5333	0.177094	39.9241	6.80013	0.318769	44.6985	-	-	-	-	-	0.126496	0.0151795	0	19.0324	6.88379	0.164444	-15.1441	36.6422
1	31	mutant	Experimental	396	Trial0018	Run017	2.83037	14.968	83	26.8	0.16	16	16.5	0.421053	0.421941	26.3579	4.89451	0.428543	-4.2011	48.8372	0.104819	169	92.6102	0.673684	0.7173	0.138574	48.8372	169	44	93.7308	132.867	-	-	-	-	-	-	-	-	-	-	-	-	-	0	-	0.150915	-13.8866	47.9339
1	31	mutant	Experimental	396	Trial0018	Run026	4.63871	7.78292	66	26.8	0.16	16	16.5	0.421053	0.421941	26.3579	4.89451	0.294284	-2.74448	46.3447	0.128803	135.5	79.8762	0.768421	0.801688	0.179436	58.5227	142.75	46	82.2585	121.983	0.126359	42.0888	4.94017	0.41898	69.1195	-	-	-	-	-	0.164599	0.0997572	0.0299271	10.3659	20.6774	0.259369	-3.5595	46.8405
1	31	mutant	Experimental	396	Trial0018	Run034	5.29466	8.57311	110	26.8	0.16	16	16.5	0.421053	0.421941	26.3579	4.89451	-	-	-	-	-	-	-	-	-	-	-	-	-	-	-	-	-	-	-	-	-	-	-	-	-	-	-	-	-	0.0895713	-9.08347	44.4444
1	31	mutant	Experimental	403	Trial0019	Run012	6.42243	6.6023	98	26.8	0.16	16	16.5	0.421053	0.421941	26.3579	4.89451	0.306684	-2.28211	43.0452	0.116545	148.4	87.0436	0.614737	0.810127	0.168421	59.1765	155.4	47	90.2987	132.32	0.194167	26.2937	5.02433	0.477949	58.4943	-	-	-	-	-	0.166784	0.0622329	0.0995726	9.7161	20.7467	0.362444	-4.90155	42.9068
1	31	mutant	Experimental	403	Trial0019	Run013	2.11837	12.8783	66	26.8	0.16	16	16.5	0.421053	0.421941	26.3579	4.89451	0.183192	-4.04585	36.1197	0.139759	150.667	87.6657	0.715789	0.829817	0.200163	65.6347	167	46	93.8419	137.756	0.139892	46.8114	6.54855	0.319754	56.2072	-	-	-	-	-	0.144888	0.0249808	0.00999231	15.0198	32.418	0.2598	-6.67789	23.8542
1	31	mutant	Experimental	403	Trial0019	Run014	2.25023	18.4188	94	26.8	0.16	16	16.5	0.421053	0.421941	26.3579	4.89451	0.119481	-15.1316	41.6667	0.117255	194	106.03	0.673684	0.675105	0.135021	41.6667	194	49	110.461	157.533	-	-	-	-	-	-	-	-	-	-	-	-	-	0	-	0.114503	-15.2671	54.0133
1	31	mutant	Experimental	403	Trial0019	Run019	3.80032	16.5948	53	26.8	0.16	16	16.5	0.421053	0.421941	26.3579	4.89451	-	-	-	-	-	-	-	-	-	-	-	-	-	-	-	-	-	-	-	-	-	-	-	-	-	-	-	-	-	0.159593	-21.0097	62.5
1	31	control	Control	397	Trial0020	Run008	2.85624	18.6412	59	26.8	0.16	16	16.5	0.421053	0.421941	26.3579	4.89451	0.151769	-6.46936	21.2837	0.144792	151	89.6859	0.715789	0.738397	0.184322	39.693	160.5	49.75	93.4031	132.35	0.129377	43.6911	5.34216	0.268706	52.9462	-	-	-	-	-	0.0870806	0.0174161	0.0472723	17.3564	24.6072	0.179137	-8.97706	33.2436
1	31	control	Control	397	Trial0020	Run016	7.85871	3.42386	117	26.8	0.16	16	16.5	0.421053	0.421941	26.3579	4.89451	-	-	-	-	-	-	-	-	-	-	-	-	-	-	-	-	-	-	-	-	-	-	-	-	-	-	-	-	-	0.119373	-8.78941	36.5511
1	31	control	Control	397	Trial0020	Run018	9.99659	2.90096	149	26.8	0.16	16	16.5	0.421053	0.421941	26.3579	4.89451	0.219049	-5.23397	21.7798	0.159893	135.5	77.6071	0.789474	0.696203	0.215856	43.4804	137.25	48	80.6123	119.983	0.086292	50.9437	4.45136	0.33853	72.3085	-	-	-	-	-	0.0871217	0.0174243	0.114503	9.77584	53.1309	0.204114	-10.0829	43.5991
1	31	control	Control	397	Trial0020	Run024	2.22146	26.8204	97	26.8	0.16	16	16.5	0.421053	0.421941	26.3579	4.89451	-	-	-	-	-	-	-	-	-	-	-	-	-	-	-	-	-	-	-	-	-	-	-	-	-	-	-	-	-	0.17184	-4.35943	16.503
1	31	control	Control	398	Trial0021	Run011	9.99868	4.47331	138	26.8	0.16	16	16.5	0.421053	0.421941	26.3579	4.89451	0.68283	-3.43857	31.7192	0.177406	152.143	81.8767	0.697744	0.867993	0.248469	42.7824	160.143	43.4286	83.0502	130.524	0.148018	29.1923	3.46278	0.909727	69.46	-	-	-	-	-	0.648617	0.0914717	0.0465674	8.37701	144.843	0.57045	-2.7643	44.3708
1	31	control	Control	398	Trial0021	Run012	3.11939	8.31971	129	26.8	0.16	16	16.5	0.421053	0.421941	26.3579	4.89451	0.265762	-4.71408	37.4836	0.124362	123.333	75.7559	0.687719	0.745429	0.182397	62.7522	136	45.6667	78.6398	116.889	0.174407	40.1409	6.14978	0.483355	63.2209	-	-	-	-	-	0.124576	0.0298983	0.0298983	9.24402	60.3053	0.251644	-7.35804	42.5132
1	31	control	Control	398	Trial0021	Run016	9.99827	1.99392	308	26.8	0.16	16	16.5	0.421053	0.421941	26.3579	4.89451	0.169801	-9.87308	41.1765	0.159893	166	87.8222	0.715789	0.970464	0.200755	29.4118	168	46	90.2655	143.4	-	-	-	-	-	-	-	-	-	-	-	-	-	0	-	1.82286	-2.2833	20.2333
1	31	control	Control	398	Trial0021	Run017	4.74714	5.49559	127	26.8	0.16	16	16.5	0.421053	0.421941	26.3579	4.89451	0.139329	-4.97705	44.7917	0.168776	144	81.1971	0.842105	0.759494	0.225627	59.375	154.5	45	83.077	127.633	0.119425	72.2901	8.63323	0.278658	57.1429	-	-	-	-	-	0.0895686	0.00995207	0.0199041	13.8257	55.4136	0.119425	-8.3247	33.3333
2	45	control	Control	386	Trial0001	Run001	3.30019	18.8553	19	26.8	0.16	16	16.5	0.421053	0.421941	26.3579	4.89451	0.2019	-2.05373	31.1136	0.104819	136.5	75.9444	0.705263	0.791139	0.147013	69.4953	141.25	49.25	80.1688	114.467	0.152879	47.1146	7.17755	0.362256	57.803	-	-	-	-	-	0.169496	0.0265876	0.0132938	19.0549	6.16211	0.214363	-5.1839	42.6254
2	45	control	Control	386	Trial0001	Run002	5.7401	14.4841	68	26.8	0.16	16	16.5	0.421053	0.421941	26.3579	4.89451	0.242082	-3.2426	37.1776	0.106151	126.75	75.211	0.768421	0.780591	0.149678	50.8185	132.5	47.25	78.3621	108.4	0.136431	45.9711	6.15513	0.405966	64.347	-	-	-	-	-	0.209638	0.0232932	0.0199656	16.853	20.1913	0.242082	-16.0969	64.9511
2	45	control	Control	386	Trial0001	Run003	4.94618	14.5828	49	26.8	0.16	16	16.5	0.421053	0.421941	26.3579	4.89451	0.181128	-6.36959	41.0577	0.080302	124.8	73.66	0.656842	0.691983	0.109438	72.9533	133.6	49.6	77.0941	102.373	0.156745	36.3939	5.57146	0.31349	49.8016	-	-	-	-	-	0.129377	0.00995207	0.00331736	15.7966	20.9093	0.241338	-7.90937	42.5509
2	45	mutant	Experimental	414	Trial0002	Run001	8.21473	9.46951	105	26.8	0.16	16	16.5	0.421053	0.421941	26.3579	4.89451	0.348504	-2.19465	34.2291	0.135732	136.2	79.6982	0.749474	0.7173	0.186542	58.0747	148.8	47.4	83.1053	122.84	0.194166	31.4624	4.80075	0.458033	57.2642	-	-	-	-	-	0.107538	0.0756751	0.16529	9.91165	42.5579	0.537691	-6.03977	49.1089
2	45	mutant	Experimental	414	Trial0002	Run003	4.4623	9.2047	86	26.8	0.16	16	16.5	0.421053	0.421941	26.3579	4.89451	0.339415	-4.30298	43.7688	0.139463	150.833	82.0148	0.750877	0.759494	0.189503	68.9301	161	47.1667	85.2753	133.044	0.157728	30.9856	4.5809	0.527091	63.986	-	-	-	-	-	0.259552	0.139759	0.0299484	11.0019	61.8731	0.323727	-5.37564	68.6164
2	45	mutant	Experimental	414	Trial0002	Run007	6.26664	8.15771	76	26.8	0.16	16	16.5	0.421053	0.421941	26.3579	4.89451	0.285641	-4.95616	31.1491	0.123029	127.875	76.7063	0.757895	0.664557	0.171219	59.2296	141.75	47.25	79.7993	116.758	0.132574	25.8809	3.43197	0.42766	65.6417	-	-	-	-	-	0.128298	0.0299362	0.139702	8.45086	40.8544	0.409128	-1.91548	63.0937
2	45	mutant	Experimental	385	Trial0003	Run001	6.63402	10.1494	36	26.8	0.16	16	16.5	0.421053	0.421941	26.3579	4.89451	0.294178	-2.72913	23.0145	0.111925	130.8	77.3381	0.732632	0.776371	0.147457	48.472	139.8	46.6	82.1234	118.907	0.195118	31.2411	5.27372	0.497801	61.9921	-	-	-	-	-	0.160097	0.0466949	0.120073	10.7948	25.8288	0.406246	-4.14255	38.338
2	45	mutant	Experimental	385	Trial0003	Run003	5.46863	14.4486	72	26.8	0.16	16	16.5	0.421053	0.421941	26.3579	4.89451	0.159377	-6.07002	33.6154	0.130757	150.6	81.5607	0.715789	0.767932	0.159183	48.4515	159.6	49	84.8834	126.733	0.122023	39.7063	4.92895	0.283891	56.65	-	-	-	-	-	0.115549	0.0199222	0.0239066	15.286	35.9074	0.249027	-14.0587	65.4425
2	45	mutant	Experimental	385	Trial0003	Run005	4.23674	15.8859	64	26.8	0.16	16	16.5	0.421053	0.421941	26.3579	4.89451	0.177863	-5.01319	27.6503	0.128625	148	80.3681	0.749474	0.683544	0.171619	56.69	155.6	46.6	83.9323	127.107	0.179862	37.405	5.4152	0.364719	52.5977	-	-	-	-	-	0.11741	0.0224827	0.0449654	17.1814	34.7331	0.225826	-10.9976	61.3889
2	45	control	Control	387	Trial0004	Run001	4.1728	11.3299	97	26.8	0.16	16	16.5	0.421053	0.421941	26.3579	4.89451	0.384337	-1.59216	25.7762	0.0803909	140.25	76.7628	0.578947	0.738397	0.115479	37.7769	147.5	48.75	79.9755	110.867	0.139759	38.676	5.40532	0.595639	67.8166	-	-	-	-	-	0.142255	0.0274527	0.21463	13.3043	61.102	0.384337	-7.05017	53.7591
2	45	control	Control	387	Trial0004	Run002	4.03527	11.9168	43	26.8	0.16	16	16.5	0.421053	0.421941	26.3579	4.89451	0.20143	-6.71372	43.1309	0.0805389	131.667	75.9591	0.554386	0.696203	0.105707	44.9683	133	49.3333	79.0957	106.367	0.139836	35.5728	4.69322	0.335606	57.6125	-	-	-	-	-	0.113866	0.0299648	0.0659227	13.5736	32.8721	0.241716	-6.52007	42.1026
2	45	control	Control	387	Trial0004	Run003	5.49053	10.1896	37	26.8	0.16	16	16.5	0.421053	0.421941	26.3579	4.89451	0.259552	-3.51052	42.1603	0.0592198	118.5	74.2983	0.526316	0.675105	0.0846843	37.6175	123.833	49.1667	77.6529	100.256	0.159724	30.1094	4.26892	0.419277	60.6753	-	-	-	-	-	0.174699	0.0623924	0.057401	11.29	57.6199	0.309466	-7.11359	59.8035
2	45	control	Control	378	Trial0005	Run001	7.61162	7.85797	118	26.8	0.16	16	16.5	0.421053	0.421941	26.3579	4.89451	0.230049	-3.2657	25.2626	0.134577	142.25	80.8074	0.684211	0.748945	0.183877	53.0521	155.5	48.5	85.3545	129.5	0.260055	39.3589	5.98902	0.496772	53.5293	-	-	-	-	-	0.1567	0.0300064	0.0600128	13.397	75.2719	0.496106	-4.89486	52.5514
2	45	control	Control	378	Trial0005	Run003	4.43095	7.48261	129	26.8	0.16	16	16.5	0.421053	0.421941	26.3579	4.89451	0.383415	-2.73613	32.04	0.161374	164.333	85.0221	0.722807	0.766526	0.215264	62.9556	174.833	47.5	88.0712	142.744	0.0920197	43.3948	3.99206	0.302065	67.8538	-	-	-	-	-	0.132028	0.0380081	0.0400085	11.3991	84.9437	0.368079	-2.50393	44.0565
2	45	control	Control	378	Trial0005	Run005	3.30933	12.213	53	26.8	0.16	16	16.5	0.421053	0.421941	26.3579	4.89451	0.191628	-4.92376	43.715	0.169961	166.667	85.9345	0.708772	0.7173	0.212007	61.9455	174.5	48.1667	89.1614	141.967	0.14997	32.6579	4.73684	0.331933	54.906	-	-	-	-	-	0.132473	0.0224955	0.014997	13.1924	21.2294	0.24595	-5.28517	39.8949
2	45	control	Control	378	Trial0005	Run010	6.87688	6.28814	85	26.8	0.16	16	16.5	0.421053	0.421941	26.3579	4.89451	0.213259	-4.27353	51.2914	0.0926367	140.143	78.5211	0.619549	0.548523	0.121824	63.2421	149.714	48.2857	81.3035	115.01	0.197383	20.6971	3.91327	0.419645	51.7445	-	-	-	-	-	0.174161	0.0232215	0.0199041	8.21667	45.8693	0.348322	-3.69972	52.9999
2	45	mutant	Experimental	380	Trial0006	Run003	4.49072	19.4516	60	26.8	0.16	16	16.5	0.421053	0.421941	26.3579	4.89451	0.156827	-4.20492	39.6429	0.0923829	151.5	81.064	0.642105	0.801688	0.124362	67.9762	161	47.25	82.4443	118.833	0.142721	48.226	6.68813	0.305356	53.1816	-	-	-	-	-	0.134423	0.0149359	0.0248931	20.2684	23.3564	0.176741	-11.0937	50.5197
2	45	mutant	Experimental	380	Trial0006	Run004	5.97478	11.8991	99	26.8	0.16	16	16.5	0.421053	0.421941	26.3579	4.89451	0.214454	-6.141	44.2798	0.106151	142.5	78.9061	0.736842	0.727848	0.153675	58.0505	153.75	47.5	81.0952	118.667	0.11637	49.5156	5.77421	0.345786	64.668	-	-	-	-	-	0.179543	0.0232741	0.0398984	17.1176	28.9788	0.229416	-10.9216	51.7894
2	45	mutant	Experimental	380	Trial0006	Run007	7.97161	12.9247	67	26.8	0.16	16	16.5	0.421053	0.421941	26.3579	4.89451	0.210984	-3.80946	28.377	0.0888297	135.2	77.7866	0.597895	0.599156	0.116545	49.3095	144.2	47.4	82.0741	115.413	0.129377	44.0681	5.76438	0.343346	60.1472	-	-	-	-	-	0.132694	0.0232215	0.0829339	14.8246	45.8177	0.268706	-5.36496	58.7488
2	45	control	Control	412	Trial0007	Run001	4.33131	10.1904	89	26.8	0.16	16	16.5	0.421053	0.421941	26.3579	4.89451	0.213857	-4.76741	43.3693	0.0837537	122.286	74.4585	0.625564	0.669078	0.11827	66.6156	130.429	48	76.9418	104.867	0.1497	27.4696	3.73812	0.367596	59.3322	-	-	-	-	-	0.101463	0.0299399	0.0914832	10.331	46.0901	0.385227	-3.68348	44.3209
2	45	control	Control	412	Trial0007	Run006	4.52731	8.47287	85	26.8	0.16	16	16.5	0.421053	0.421941	26.3579	4.89451	0.203213	-4.44585	51.8504	0.105707	140	77.8217	0.624561	0.632911	0.141239	69.5898	145	47.6667	80.6684	115.267	0.199881	36.0164	4.89103	0.401761	55.5135	-	-	-	-	-	0.129923	0.0674599	0.0124926	12.5772	45.3698	0.295824	-11.5014	55.1414
2	45	control	Control	412	Trial0007	Run012	1.66804	19.4263	62	26.8	0.16	16	16.5	0.421053	0.421941	26.3579	4.89451	0.159812	-4.84932	29.1667	0.107188	144.333	79.5149	0.645614	0.759494	0.139759	45.8333	149	50	83.0942	118.867	0.109871	68.5473	7.56318	0.22973	50.7692	-	-	-	-	-	0.104877	0.0499414	0.0449472	23.3654	34.1708	0.17646	-9.02224	38.9015
2	45	mutant	Experimental	411	Trial0008	Run002	6.35903	10.2748	74	26.8	0.16	16	16.5	0.421053	0.421941	26.3579	4.89451	0.256225	-4.57446	45.472	0.103042	137	78.4139	0.610526	0.731364	0.131764	61.8148	142.5	50.1667	81.7161	113.433	0.18568	29.4376	4.69239	0.435249	57.5921	-	-	-	-	-	0.167212	0.0623924	0.0124785	11.1562	33.1122	0.341411	-5.24177	48.0447
2	45	mutant	Experimental	411	Trial0008	Run003	1.38704	51.413	21	26.8	0.16	16	16.5	0.421053	0.421941	26.3579	4.89451	0.0698511	-21.1902	33.7302	0.0953438	140	75.9184	0.842105	0.703235	0.123769	50.9921	143.333	50	78.2695	109.644	0.0898085	99.6348	8.86755	0.15467	42.0168	-	-	-	-	-	0.0748404	0	0	51.7293	10.6623	0.0765036	-15.2232	38.6905
2	45	mutant	Experimental	411	Trial0008	Run006	1.57243	36.0089	35	26.8	0.16	16	16.5	0.421053	0.421941	26.3579	4.89451	0.102838	-10.431	18.5256	0.162854	135.333	80.1391	0.85614	0.843882	0.212599	38.3974	145	51	85.4526	125.378	0.114449	73.054	8.30516	0.218945	47.0526	-	-	-	-	-	0.104497	0	0.00995207	34.7355	22.9989	0.116107	-11.023	31.1538
2	45	mutant	Experimental	411	Trial0008	Run008	1.45708	50.368	28	26.8	0.16	16	16.5	0.421053	0.421941	26.3579	4.89451	0.0698599	-	57.1429	0.0683988	141.5	76.1491	0.610526	0.738397	0.0843882	50	141.5	49	76.8853	102.167	0.0997998	106.748	10.6534	0.16966	41.1765	-	-	-	-	-	0.0698599	0	0	48.2112	14.5934	0.0765132	-15.329	35.119
2	45	mutant	Experimental	413	Trial0009	Run001	4.58829	11.9343	58	26.8	0.16	16	16.5	0.421053	0.421941	26.3579	4.89451	0.229914	-4.44662	35.5903	0.122585	147.75	82.2076	0.621053	0.791139	0.165223	81.6592	161	48.25	85.23	127.95	0.15994	42.1458	6.6031	0.359865	55.676	-	-	-	-	-	0.163272	0.0199925	0.0533134	15.7817	28.4025	0.31988	-5.13219	40.8751
2	45	mutant	Experimental	413	Trial0009	Run002	3.89842	20.9789	31	26.8	0.16	16	16.5	0.421053	0.421941	26.3579	4.89451	0.184452	-1.69234	24.504	0.140351	152.5	82.3413	0.673684	0.801688	0.197646	57.3909	160.5	49.75	86.2079	131.4	0.136262	48.6227	6.57344	0.322376	57.0642	-	-	-	-	-	0.169496	0.0149556	0.024926	20.008	11.3585	0.184452	-6.64166	44.3454
2	45	mutant	Experimental	413	Trial0009	Run003	1.7821	45.1628	17	26.8	0.16	16	16.5	0.421053	0.421941	26.3579	4.89451	0.0921778	-11.6217	44.4444	0.138574	140.5	80.5823	0.842105	0.822785	0.175883	72.2222	150.5	50	82.7903	123.533	0.10242	91.6773	9.38957	0.194598	47.3684	-	-	-	-	-	0.0921778	0	0	43.1456	8.04839	0.0972988	-15.0049	42.2222
2	45	mutant	Experimental	413	Trial0009	Run005	3.29183	14.6406	22	26.8	0.16	16	16.5	0.421053	0.421941	26.3579	4.89451	0.192607	-2.35282	43.0466	0.128359	144.5	79.8785	0.631579	0.791139	0.168776	54.2083	152.5	46.75	83.291	123.633	0.133408	39.3664	5.07016	0.316843	58.3325	-	-	-	-	-	0.150083	0.0250139	0.0175097	15.5222	6.88678	0.222124	-9.05961	54.9549
2	45	mutant	Experimental	413	Trial0009	Run007	1.40263	24.4602	23	26.8	0.16	16	16.5	0.421053	0.421941	26.3579	4.89451	0.114399	-14.9759	45.7265	0.0906063	132	78.6393	0.557895	0.706751	0.108816	66.2927	137.75	49.75	80.0856	109.25	0.116057	48.6934	5.69331	0.228798	49.1228	-	-	-	-	-	0.109425	0.0149216	0	22.5403	14.9514	0.141755	-7.06879	43.0132
2	45	control	Control	388	Trial0010	Run001	5.47138	11.724	14	26.8	0.16	16	16.5	0.421053	0.421941	26.3579	4.89451	0.273071	-2.94847	37.2122	0.112281	140.4	77.494	0.589474	0.624473	0.149589	57.5884	146.2	47.6	81.1058	116.507	0.151983	32.9058	4.97719	0.443491	65.2407	-	-	-	-	-	0.161451	0.0538169	0.0578033	11.2293	14.6775	0.224237	-3.43734	53.0916
2	45	control	Control	388	Trial0010	Run008	4.83054	5.63095	54	26.8	0.16	16	16.5	0.421053	0.421941	26.3579	4.89451	0.345039	-3.82583	47.5282	0.120808	132.25	78.6523	0.568421	0.64346	0.158117	52.5632	134.875	49.625	81.9321	116.175	0.16859	23.7712	3.54274	0.528631	60.743	-	-	-	-	-	0.132872	0.147159	0.0800089	7.61893	47.9821	0.417547	-5.47145	58.5428
2	45	control	Control	388	Trial0010	Run013	3.83086	9.12337	78	26.8	0.16	16	16.5	0.421053	0.421941	26.3579	4.89451	0.207505	-3.67525	41.3663	0.149234	155.6	82.3635	0.623158	0.632911	0.190451	62.005	161	48.6	84.6981	130.693	0.129691	37.4887	4.82087	0.324226	59.9535	-	-	-	-	-	0.1257	0.0379095	0.0438953	12.8446	55.6388	0.320901	-6.11783	46.3577
2	45	mutant	Experimental	406	Trial0011	Run001	4.42685	11.2318	72	26.8	0.16	16	16.5	0.421053	0.421941	26.3579	4.89451	0.229319	-4.20394	44.9243	0.0866978	135.8	77.5863	0.597895	0.953586	0.116189	43.6987	138.6	49.2	80.3297	111.507	0.132108	30.3133	3.91976	0.371397	64.4479	-	-	-	-	-	0.0997038	0.0373889	0.102196	11.0345	47.4498	0.350957	-5.87591	58.3503
2	45	mutant	Experimental	406	Trial0011	Run002	3.24211	20.7346	40	26.8	0.16	16	16.5	0.421053	0.421941	26.3579	4.89451	0.179563	-4.98171	37.0684	0.102154	137.75	78.2525	0.726316	0.92827	0.129691	57.7227	147	49	83.5998	118.333	0.106408	55.7507	5.85551	0.269344	60.2201	-	-	-	-	-	0.13301	0.0266019	0.00332524	19.9806	22.1781	0.194526	-9.43931	61.0227
2	45	mutant	Experimental	406	Trial0011	Run005	1.36525	26.0083	29	26.8	0.16	16	16.5	0.421053	0.421941	26.3579	4.89451	0.0946705	-3.43132	27.8409	0.0843882	133.75	76.6147	0.578947	0.696203	0.102598	44.8864	147.75	50.25	80.1034	109.117	0.122906	49.9708	6.14848	0.209272	38.4695	-	-	-	-	-	0.0996531	0.014948	0	24.1583	11.3104	0.152801	-10.0711	56.5476
2	45	mutant	Experimental	406	Trial0011	Run010	2.88707	8.41203	61	26.8	0.16	16	16.5	0.421053	0.421941	26.3579	4.89451	0.299696	-2.66683	35.1224	0.137153	140.2	81.6457	0.623158	0.734177	0.176593	68.1404	149.4	48.4	85.6207	126.08	0.144853	34.1959	4.61732	0.362133	59.8227	-	-	-	-	-	0.149848	0.0874113	0.102396	10.8457	37.0987	0.343651	-5.2441	62.6974
2	45	control	Control	397	Trial0012	Run011	9.99847	2.86438	101	26.8	0.16	16	16.5	0.421053	0.421941	26.3579	4.89451	0.864679	-1.70171	42.3824	0.183497	156.714	86.5244	0.709774	0.813743	0.235272	57.6869	164	49	90.1338	141.067	0.223624	18.4311	3.06988	0.800077	71.3915	-	-	-	-	-	0.19712	0.208716	0.541667	3.34317	57.2759	0.964068	-1.49638	48.0405
2	45	control	Control	397	Trial0012	Run013	6.36902	4.36199	48	26.8	0.16	16	16.5	0.421053	0.421941	26.3579	4.89451	0.53194	-2.92248	39.3287	0.189334	169.143	86.2823	0.73985	0.723327	0.249231	43.8613	176.857	48.8571	88.6676	149.143	0.209638	17.5424	3.51896	0.665519	66.4772	-	-	-	-	-	0.24957	0.0598967	0.274527	4.70075	33.8827	0.603245	-2.47424	40.0696
2	45	control	Control	397	Trial0012	Run015	9.99869	3.91173	76	26.8	0.16	16	16.5	0.421053	0.421941	26.3579	4.89451	0.664298	-3.21315	48.321	0.183243	151.429	84.0213	0.781955	0.79566	0.244155	61.4606	160.714	48.2857	86.8708	134.61	0.232837	19.0437	4.01165	0.94299	70.2889	-	-	-	-	-	0.175626	0.209553	0.403141	5.02405	55.2439	0.853181	-1.55196	56.5116
2	45	mutant	Experimental	396	Trial0013	Run002	5.71766	7.13072	113	26.8	0.16	16	16.5	0.421053	0.421941	26.3579	4.89451	0.320747	-2.89514	33.8807	0.192583	162.6	87.1946	0.825263	0.987342	0.259738	57.1197	176	48	91.7337	147.213	0.124514	43.583	5.29155	0.341167	63.132	-	-	-	-	-	0.151907	0.027393	0.0373541	12.3688	106.902	0.673369	-3.14169	14.7553
2	45	mutant	Experimental	396	Trial0013	Run005	1.40288	18.3894	31	26.8	0.16	16	16.5	0.421053	0.421941	26.3579	4.89451	0.116907	-10.8146	34.4498	0.0994892	133	76.9857	0.561404	0.675105	0.119624	51.6108	141	49.3333	79.363	109.578	0.130268	38.7183	4.8682	0.250515	43.8095	-	-	-	-	-	0.140288	0.0100206	0	18.1103	10.8132	0.17035	-16.534	56.8254
2	45	mutant	Experimental	396	Trial0013	Run006	1.86842	30.1408	35	26.8	0.16	16	16.5	0.421053	0.421941	26.3579	4.89451	0.102413	-19.882	64.9306	0.0501888	119	70.4793	0.505263	0.706751	0.0577393	74.6528	122.25	51	72.7438	86.0167	0.123229	59.0103	7.27067	0.219814	43.6508	-	-	-	-	-	-	-	-	30.3477	18.3715	0.119899	-17.0581	54.021
2	45	mutant	Experimental	396	Trial0013	Run011	6.97337	9.00774	94	26.8	0.16	16	16.5	0.421053	0.421941	26.3579	4.89451	0.241424	-3.03455	31.5538	0.129336	128.2	74.1563	0.682105	0.734177	0.181213	68.7525	138.2	49	79.4191	117.44	0.152137	36.1541	5.37447	0.419001	62.8269	-	-	-	-	-	0.202018	0.0099762	0.0149643	13.4027	22.3861	0.179572	-3.85587	42.3417
2	45	mutant	Experimental	396	Trial0013	Run012	1.89273	37.0459	20	26.8	0.16	16	16.5	0.421053	0.421941	26.3579	4.89451	0.126182	-4.69537	44.7811	0.0686949	122.333	73.2147	0.785965	0.92827	0.11844	77.2727	129.667	51.3333	74.726	99.7778	0.0747129	120.698	8.25512	0.219158	65.3209	-	-	-	-	-	0.109579	0	0.034866	34.3625	14.1295	0.0946363	-23.3529	41.6667
2	45	control	Control	404	Trial0014	Run002	3.33626	8.39372	92	26.8	0.16	16	16.5	0.421053	0.421941	26.3579	4.89451	0.217009	-4.6207	33.9523	0.131823	168.6	82.5313	0.648421	0.725738	0.163447	34.756	171.6	47.6	85.6175	130.88	0.16732	37.3058	5.01218	0.380273	57.2665	-	-	-	-	-	0.121687	0.0354921	0.0861952	11.8667	57.9198	0.414075	-8.01634	61.1646
2	45	control	Control	404	Trial0014	Run003	9.99834	3.28876	137	26.8	0.16	16	16.5	0.421053	0.421941	26.3579	4.89451	0.377622	-5.01427	57.8519	0.129184	153.143	81.9323	0.607519	0.699216	0.164462	71.9198	158	47.1429	85.7101	125.895	0.1547	27.3628	4.04045	0.517909	61.7896	-	-	-	-	-	0.161426	0.173533	0.058517	8.57029	91.765	0.517068	-8.44317	71.3251
2	45	control	Control	404	Trial0014	Run004	4.75822	10.1617	97	26.8	0.16	16	16.5	0.421053	0.421941	26.3579	4.89451	0.219918	-3.74913	39.4225	0.123177	149.833	79.858	0.652632	0.675105	0.157821	60.0292	160	48.3333	84.0797	124.878	0.15994	33.4227	4.29753	0.377859	57.359	-	-	-	-	-	0.0819694	0.023991	0.129951	11.8543	79.8279	0.36653	-12.1221	66.3456
2	45	mutant	Experimental	371	Trial0015	Run001	2.61739	13.1813	55	26.8	0.16	16	16.5	0.421053	0.421941	26.3579	4.89451	0.266218	-1.89897	27.3497	0.178103	156	84.2172	0.810526	0.896624	0.255829	71.5354	166.25	47.75	90.9765	145.133	0.139329	48.6755	6.55565	0.398082	64.6381	-	-	-	-	-	0.202359	0.0331735	0.0265388	14.7755	30.6171	0.305197	-4.57547	41.8929
2	45	mutant	Experimental	371	Trial0015	Run002	2.6447	14.7149	48	26.8	0.16	16	16.5	0.421053	0.421941	26.3579	4.89451	0.267464	-4.32923	39.0794	0.15634	154.4	83.8463	0.690526	0.886076	0.222785	57.9148	168.4	48.4	89.3283	138.667	0.11477	54.4203	6.26539	0.354289	64.5924	-	-	-	-	-	0.202926	0.0332666	0.0365933	16.122	27.09	0.237856	-7.33766	53.9809
2	45	mutant	Experimental	371	Trial0015	Run008	1.65437	24.5776	34	26.8	0.16	16	16.5	0.421053	0.421941	26.3579	4.89451	0.132051	-7.54334	44.6678	0.118143	141.25	78.6496	0.694737	0.812236	0.163891	49.2242	145.75	46	81.2776	119.583	0.112949	62.3719	6.63767	0.235864	52.6335	-	-	-	-	-	0.109627	0.00332203	0.0099661	25.1893	20.3647	0.151983	-11.7622	54.9558
2	45	mutant	Experimental	371	Trial0015	Run009	3.41131	14.6826	39	26.8	0.16	16	16.5	0.421053	0.421941	26.3579	4.89451	0.244378	-4.40338	37.1583	0.117255	138	77.4939	0.705263	0.780591	0.162114	50.8712	144.25	48.25	81.3503	117.217	0.126345	46.5421	5.55184	0.37571	62.1154	-	-	-	-	-	0.169568	0.0299238	0.0831216	15.9462	39.9516	0.276795	-9.2361	59.2477
2	45	control	Control	398	Trial0016	Run002	2.23128	23.0297	45	26.8	0.16	16	16.5	0.421053	0.421941	26.3579	4.89451	0.189261	-4.67219	28.6691	0.159301	147.333	81.2743	0.785965	0.759494	0.210822	56.63	157	48.6667	86.6725	130.4	0.0996108	77.3194	7.31991	0.234085	57.8755	-	-	-	-	-	0.132814	0.0332036	0.0232425	26.3894	22.4481	0.131486	-9.34474	34.0123
2	45	control	Control	398	Trial0016	Run004	4.11088	9.46164	85	26.8	0.16	16	16.5	0.421053	0.421941	26.3579	4.89451	0.218047	-6.31427	42.022	0.104108	141.2	78.0606	0.673684	0.691983	0.139285	54.9048	149.2	46.6	80.3879	115.173	0.120026	41.4764	4.72637	0.342573	63.5796	-	-	-	-	-	0.120026	0.0540115	0.0440094	12.7234	67.0626	0.302922	-3.48741	44.849
2	45	control	Control	398	Trial0016	Run006	9.40847	8.49719	94	26.8	0.16	16	16.5	0.421053	0.421941	26.3579	4.89451	0.308915	-2.95895	55.418	0.127323	129.833	74.9187	0.708772	0.710267	0.175587	57.8107	141.333	48.6667	78.7957	114.278	0.247803	22.8569	4.31823	0.433152	46.2903	-	-	-	-	-	0.143041	0.0221613	0.0201466	9.4679	34.2114	0.416363	-3.44342	56.5707
2	45	control	Control	398	Trial0016	Run008	2.32715	11.2177	82	26.8	0.16	16	16.5	0.421053	0.421941	26.3579	4.89451	0.243058	-5.22818	44.8737	0.0799467	133	75.5491	0.610526	0.654008	0.111037	53.6963	139.25	48.5	77.1681	105.05	0.134458	33.4946	4.48294	0.32063	57.5141	-	-	-	-	-	0.106877	0.00689527	0.0724003	12.6781	37.1951	0.229612	-12.84	56.9437
2	45	mutant	Experimental	405	Trial0017	Run001	8.2682	5.91741	99	26.8	0.16	16	16.5	0.421053	0.421941	26.3579	4.89451	0.315453	-5.86962	47.4281	0.0977126	138.667	78.6039	0.669006	0.731364	0.122782	61.7921	145.778	49.4444	81.779	114.815	0.268966	34.8916	3.03353	0.617625	70.528	-	-	-	-	-	0.133771	0.116694	0.120963	6.4024	83.7662	0.361111	-3.42554	54.6288
2	45	mutant	Experimental	405	Trial0017	Run004	8.27093	3.48783	94	26.8	0.16	16	16.5	0.421053	0.421941	26.3579	4.89451	0.819102	-5.13827	61.9655	0.0698793	124.167	72.6452	0.561404	0.492264	0.0938633	43.8121	130.833	49.8333	76.3725	97.9778	0.165818	19.0181	2.95537	0.705227	70.4264	-	-	-	-	-	0.175807	0.217761	0.545402	4.81746	78.2786	0.824096	-5.32935	64.3309
2	45	mutant	Experimental	405	Trial0017	Run012	5.06634	7.00891	43	26.8	0.16	16	16.5	0.421053	0.421941	26.3579	4.89451	0.276467	-4.96768	58.2971	0.042046	111	75.8012	0.477193	0.520394	0.0592198	68.8264	116	49.6667	76.9863	92.3556	0.549603	17.6001	7.30376	0.779437	32.7778	-	-	-	-	-	0.199856	0	0.0549603	9.25535	24.803	-	-	-
2	45	mutant	Experimental	403	Trial0018	Run001	4.44109	7.73848	123	26.8	0.16	16	16.5	0.421053	0.421941	26.3579	4.89451	0.347303	-2.98393	30.1964	0.127204	147.4	77.8895	0.774737	0.810127	0.171619	58.7024	159.6	47.6	83.896	123.947	0.1497	37.1704	5.14623	0.384229	60.7297	-	-	-	-	-	0.125748	0.0379239	0.183632	12.0897	43.6995	0.449099	-4.43635	46.2119
2	45	mutant	Experimental	403	Trial0018	Run004	4.25177	5.92997	80	26.8	0.16	16	16.5	0.421053	0.421941	26.3579	4.89451	0.361782	-2.85665	31.0912	0.151603	164	84.138	0.715789	0.766526	0.197794	59.1643	175.333	48.6667	87.0468	136.822	0.151351	32.4593	4.25922	0.505831	64.2392	-	-	-	-	-	0.250924	0.047795	0.0557609	8.66195	59.2919	0.364686	-4.16826	54.2352
2	45	mutant	Experimental	403	Trial0018	Run006	2.74686	16.0766	98	26.8	0.16	16	16.5	0.421053	0.421941	26.3579	4.89451	0.152603	-10.0531	69.6154	0.0550744	121	74.6112	0.561404	0.745429	0.0681027	59.4872	122.667	51	75.1816	92.5556	0.114452	64.6619	7.39124	0.243833	53.0833	-	-	-	-	-	0.126063	0	0.0265397	22.3357	66.4533	0.266226	-6.67866	44.3182
2	45	control	Control	373	Trial0019	Run001	9.39441	10.4224	34	26.8	0.16	16	16.5	0.421053	0.421941	26.3579	4.89451	0.267341	-2.2691	39.9778	0.117699	148.75	82.8219	0.652632	0.759494	0.159005	61.7884	155	47.75	85.6638	126.45	0.329804	24.8129	5.92665	0.596312	48.955	-	-	-	-	-	0.163236	0.0266508	0.0732897	9.98949	27.4374	0.409756	-4.94191	52.11
2	45	control	Control	373	Trial0019	Run003	4.18784	9.47532	41	26.8	0.16	16	16.5	0.421053	0.421941	26.3579	4.89451	0.293182	-2.62041	46.7922	0.164631	170.667	86.4216	0.659649	0.787623	0.207861	53.0593	175.833	47	90.408	143.278	0.17391	27.454	4.46546	0.467759	62.8551	-	-	-	-	-	0.165915	0.0459763	0.0739619	9.93718	23.4204	0.324833	-5.84031	53.9001
2	45	control	Control	373	Trial0019	Run004	1.82521	25.0861	64	26.8	0.16	16	16.5	0.421053	0.421941	26.3579	4.89451	0.147899	-6.10009	48.3333	0.122585	153.667	81.5287	0.701754	0.745429	0.148642	64.4444	163	49	85.3278	126.4	0.105882	69.449	7.29477	0.22689	53.5714	-	-	-	-	-	0.117647	0.020168	0.010084	25.8527	29.2645	0.121008	-15.9617	54.1958
2	45	control	Control	370	Trial0020	Run003	5.43676	7.66946	122	26.8	0.16	16	16.5	0.421053	0.421941	26.3579	4.89451	0.237754	-3.50104	30.1768	0.203124	169.667	87.9673	0.757895	0.773558	0.260863	55.7143	180.333	47.5	91.0091	151.278	0.0897814	44.8007	3.91743	0.333189	72.6817	-	-	-	-	-	0.123699	0.0758154	0.0438931	10.4506	69.3401	0.420642	-5.93094	25.8426
2	45	control	Control	370	Trial0020	Run005	5.37178	17.6035	42	26.8	0.16	16	16.5	0.421053	0.421941	26.3579	4.89451	0.196468	-3.29598	19.9927	0.176327	164.25	87.7201	0.873684	1.07595	0.266489	33.3882	176.5	48.25	91.8207	149.733	0.135952	66.4968	6.45218	0.338223	62.3485	-	-	-	-	-	0.129321	0.0431068	0.0298432	18.4142	15.7258	0.211389	-5.49239	27.4884
2	45	control	Control	370	Trial0020	Run008	7.10271	5.21137	153	26.8	0.16	16	16.5	0.421053	0.421941	26.3579	4.89451	0.436714	-3.10822	39.8333	0.228194	176.444	90.0213	0.823392	0.801688	0.30893	48.8607	183.111	47.2222	93.8703	157.519	0.114721	33.1337	3.16348	0.397781	71.9422	-	-	-	-	-	0.132178	0.0810526	0.254381	7.50176	79.3725	0.361121	-3.30296	41.5412
2	45	control	Control	374	Trial0021	Run001	3.38821	16.8585	20	26.8	0.16	16	16.5	0.421053	0.421941	26.3579	4.89451	0.221728	-4.02975	34.1874	0.168332	164.5	85.6622	0.810526	0.759494	0.225183	49.0813	174.25	47.75	89.1989	140.867	0.14948	46.2507	6.73915	0.368717	59.5896	-	-	-	-	-	0.132871	0.0332177	0.0498266	17.3312	9.69091	0.201798	-7.53237	43.6944
2	45	control	Control	374	Trial0021	Run002	3.62219	18.7075	39	26.8	0.16	16	16.5	0.421053	0.421941	26.3579	4.89451	0.1651	-4.93972	25.0126	0.0901621	130.5	75.6328	0.736842	0.696203	0.127915	49.7525	138	50.25	79.7405	110.267	0.156762	45.2998	6.49193	0.293511	47.2872	-	-	-	-	-	0.14342	0.0266828	0.0133414	19.9344	21.9699	0.180109	-10.8148	55.0664
2	45	control	Control	374	Trial0021	Run010	3.55474	6.71031	263	26.8	0.16	16	16.5	0.421053	0.421941	26.3579	4.89451	0.28876	-5.91005	54.3722	0.0977126	127.6	77.2224	0.623158	0.632911	0.136798	59.0456	132.8	48.2	79.0966	110.613	0.283782	29.477	4.65212	0.487906	48.7665	-	-	-	-	-	0.104551	0.0448076	0.0448076	10.449	150.024	0.270837	-4.95607	45.3057
3	59	mutant	Experimental	385	Trial0001	Run003	1.79939	13.1871	39	26.8	0.16	16	16.5	0.421053	0.421941	26.3579	4.89451	0.213963	-3.57802	41.1085	0.164039	161	83.4946	0.701754	0.7173	0.21023	58.6045	169	46.3333	88.5231	138.244	0.126273	32.1527	4.06002	0.331467	61.8952	-	-	-	-	-	0.142057	0.0210455	0.042091	13.1432	9.0393	0.194671	-9.19582	43.8161
3	59	mutant	Experimental	385	Trial0001	Run004	3.18321	11.8928	70	26.8	0.16	16	16.5	0.421053	0.421941	26.3579	4.89451	0.19209	-4.45414	35.4467	0.150122	158.75	84.661	0.715789	0.675105	0.190984	45.5144	164	47.25	87.3073	135.45	0.146354	36.6581	5.31831	0.342603	57.1581	-	-	-	-	-	0.134713	0.0124734	0.0449042	14.3088	10.6056	0.225519	-8.44256	48.7687
3	59	mutant	Experimental	385	Trial0001	Run006	4.64815	5.92792	114	26.8	0.16	16	16.5	0.421053	0.421941	26.3579	4.89451	0.165293	-5.5775	43.5029	0.139843	157.429	83.9223	0.655639	0.771549	0.174614	50.6753	160.143	48.8571	86.4017	130.162	0.126345	32.7305	3.85313	0.290925	56.2055	-	-	-	-	-	0.114708	0.0249364	0.0365734	11.7152	75.2741	0.24313	-5.58757	55.2663
3	59	mutant	Experimental	385	Trial0001	Run013	3.25642	10.9466	46	26.8	0.16	16	16.5	0.421053	0.421941	26.3579	4.89451	0.232091	-3.0468	38.4599	0.180916	173.833	88.0972	0.74386	0.661041	0.225923	64.1614	179.833	47.5	90.6678	148.9	0.154251	32.4557	4.80242	0.392056	60.181	-	-	-	-	-	0.149967	0.0562375	0.0428476	11.6865	17.8177	0.240253	-5.35463	46.9299
3	59	control	Control	387	Trial0002	Run004	2.20777	10.2359	45	26.8	0.16	16	16.5	0.421053	0.421941	26.3579	4.89451	0.189808	-4.43341	29.4697	0.115034	155.5	82.0159	0.589474	0.748945	0.139018	53.6127	165.25	48.25	85.1389	126.483	0.283048	22.7711	5.02544	0.479516	45.3291	-	-	-	-	-	0.139859	0.0299698	0.0499496	10.7308	14.7226	0.206458	-9.23126	50.0341
3	59	control	Control	387	Trial0002	Run005	3.33071	10.0898	81	26.8	0.16	16	16.5	0.421053	0.421941	26.3579	4.89451	0.166702	-8.37598	54.419	0.110149	143.5	82.041	0.603509	0.668073	0.14272	56.5142	147.667	49.1667	83.6535	122.078	0.138029	31.1784	4.23393	0.298063	53.5956	-	-	-	-	-	0.128027	0.0120025	0.0200042	13.2862	30.2293	0.213379	-9.71811	56.6749
3	59	control	Control	387	Trial0002	Run006	2.01509	14.2188	43	26.8	0.16	16	16.5	0.421053	0.421941	26.3579	4.89451	0.167093	-5.47414	45.7681	0.0914946	159.5	81.2045	0.589474	0.590717	0.115923	55.2214	162.75	48.5	83.4743	121.133	0.13966	32.7945	4.51118	0.309247	54.8569	-	-	-	-	-	0.129684	0.0266019	0.0199514	14.3052	20.6584	0.19702	-13.4147	51.6623
3	59	control	Control	386	Trial0003	Run003	1.86781	16.8017	29	26.8	0.16	16	16.5	0.421053	0.421941	26.3579	4.89451	0.179789	-6.00486	37.4312	0.190095	171	90.0607	0.842105	0.959916	0.245614	47.2887	178.75	47.75	92.7543	149.733	0.11653	48.6249	5.69572	0.283001	58.7327	-	-	-	-	-	0.0998826	0.0349589	0.0449472	18.0606	15.9025	0.167803	-6.89105	38.8571
3	59	control	Control	386	Trial0003	Run007	1.27906	20.187	56	26.8	0.16	16	16.5	0.421053	0.421941	26.3579	4.89451	0.139844	-6.56123	29.4444	0.200163	190.333	91.7298	0.785965	0.843882	0.243985	53.8889	198.667	48.3333	93.9715	159.311	0.107441	52.0421	5.67392	0.235348	54.0936	-	-	-	-	-	0.0972089	0.0153488	0.0153488	22.5124	33.9149	0.15093	-8.41644	40.902
3	59	control	Control	386	Trial0003	Run009	3.03942	20.1017	13	26.8	0.16	16	16.5	0.421053	0.421941	26.3579	4.89451	0.16941	-2.51565	38.3114	0.174106	171	87.7989	0.663158	0.949367	0.225183	64.0461	178.25	48	91.6744	149.617	0.122905	54.2661	6.61256	0.298959	58.9332	-	-	-	-	-	0.142836	0.0166088	0.0166088	20.5203	3.70723	0.171901	-8.21611	40.5229
3	59	control	Control	386	Trial0003	Run010	2.03118	14.8906	57	26.8	0.16	16	16.5	0.421053	0.421941	26.3579	4.89451	0.196646	-2.90969	29.5238	0.158117	187.5	85.1631	0.684211	0.706751	0.194537	55.3571	196	48.75	89.2643	147.117	0.126119	45.6205	5.64332	0.288746	55.1136	-	-	-	-	-	0.139395	0.0365081	0.0531027	15.7923	29.0014	0.22104	-6.58668	49.7234
3	59	mutant	Experimental	413	Trial0004	Run004	2.61431	23.5381	31	26.8	0.16	16	16.5	0.421053	0.421941	26.3579	4.89451	0.169827	-2.33029	20.1171	0.17988	154.75	85.2438	0.757895	0.822785	0.230069	66.3657	171.5	49.25	91.4165	143.783	0.113218	59.3446	6.69478	0.288192	59.9761	-	-	-	-	-	0.150958	0.0137234	0.0102926	23.6426	13.4899	0.159535	-7.17325	31.5835
3	59	mutant	Experimental	413	Trial0004	Run005	4.61875	22.4606	44	26.8	0.16	16	16.5	0.421053	0.421941	26.3579	4.89451	0.154623	-4.71877	18.6189	0.189207	164	86.8873	0.8	0.833333	0.236287	43.951	169.75	49	90.246	143.933	0.099757	60.9665	6.08184	0.256043	59.9391	-	-	-	-	-	0.0964317	0.00332523	0.056529	22.975	28.8134	0.154623	-8.02948	31.353
3	59	mutant	Experimental	413	Trial0004	Run006	1.1954	19.8937	36	26.8	0.16	16	16.5	0.421053	0.421941	26.3579	4.89451	0.11622	-1.87578	13.3333	0.158709	160.667	87.7531	0.785965	0.815752	0.194241	38.3333	168.667	49.3333	90.6988	142.2	0.0896553	67.5124	5.73773	0.164368	41.087	-	-	-	-	-	0.099617	0.00664113	0.0099617	22.8057	22.7547	0.159387	-9.45302	37.0491
3	59	mutant	Experimental	413	Trial0004	Run007	3.30408	13.662	85	26.8	0.16	16	16.5	0.421053	0.421941	26.3579	4.89451	0.1453	-11.7066	54.8498	0.132179	170	87.5057	0.606316	0.886076	0.167	60.4267	173.2	48.8	87.838	136.547	0.119425	47.7261	5.56089	0.263729	54.8498	-	-	-	-	-	0.114449	0.0124401	0.0149281	19.654	14.6196	0.184113	-8.6435	42.029
3	59	mutant	Experimental	411	Trial0005	Run003	4.68061	16.7871	47	26.8	0.16	16	16.5	0.421053	0.421941	26.3579	4.89451	0.201595	-4.34364	34.4474	0.221364	164.8	90.0646	0.917895	1.09705	0.322629	50.101	180.8	47.2	95.0324	153.053	0.122255	46.9801	5.1713	0.271954	55.9671	-	-	-	-	-	0.127245	0.0174649	0.00498998	18.2211	30.7588	0.194609	-5.05347	24.9529
3	59	mutant	Experimental	411	Trial0005	Run004	1.87929	17.867	39	26.8	0.16	16	16.5	0.421053	0.421941	26.3579	4.89451	0.211295	-2.16372	22.7183	0.193205	156.75	85.3289	0.831579	0.907173	0.277593	32.8373	166.75	49.75	93.0116	148.183	0.129263	48.5358	5.85655	0.35133	63.9554	-	-	-	-	-	0.146664	0.0522024	0.0124291	18.2639	24.2483	0.228696	-5.25357	23.9214
3	59	mutant	Experimental	411	Trial0005	Run006	4.42866	20.5988	19	26.8	0.16	16	16.5	0.421053	0.421941	26.3579	4.89451	0.115444	-2.90821	33.359	0.155985	150.2	84.4434	0.791579	0.978903	0.240551	52.1795	165.6	49.2	89.2578	138.347	0.186601	33.6628	6.10254	0.318466	41.7094	-	-	-	-	-	0.122742	0.0066347	0.00331735	19.8472	11.2278	0.165204	-5.68021	26.9935
3	59	control	Control	378	Trial0006	Run002	1.19593	18.7814	57	26.8	0.16	16	16.5	0.421053	0.421941	26.3579	4.89451	0.136203	-9.54491	32.4786	0.130284	159.333	82.1015	0.701754	0.773558	0.161078	42.3932	164.333	50.6667	84.2661	129.044	0.104644	57.7497	5.89571	0.244169	57.25	-	-	-	-	-	0.0896946	0.00996607	0.0398643	19.1403	19.2077	0.169423	-12.3949	57.5469
3	59	control	Control	378	Trial0006	Run003	1.65217	27.6268	41	26.8	0.16	16	16.5	0.421053	0.421941	26.3579	4.89451	0.0994363	-14.7374	46.8687	0.147901	172.5	86.9599	0.842105	0.907173	0.187431	54.4192	176.25	50.5	89.9954	138.45	0.112184	59.9752	6.72829	0.207371	45.873	-	-	-	-	-	0.0917873	0.0050993	0	29.5257	8.93415	0.125783	-11.8813	38.1674
3	59	control	Control	378	Trial0006	Run011	5.06132	6.68235	93	26.8	0.16	16	16.5	0.421053	0.421941	26.3579	4.89451	0.276685	-3.61053	45.5672	0.0944555	141.333	80.6088	0.638596	0.646976	0.121104	57.9477	148.333	48.5	83.9653	120.356	0.123496	34.5815	4.09018	0.378587	67.5057	-	-	-	-	-	0.12957	0.0647849	0.0607358	9.79701	39.07	0.323924	-6.79162	49.4263
3	59	control	Control	378	Trial0006	Run012	3.64719	30.7989	24	26.8	0.16	16	16.5	0.421053	0.421941	26.3579	4.89451	0.113246	-10.52	53.0303	0.0947516	136.667	78.4762	0.631579	0.661041	0.116663	50	137.667	49.6667	82.7145	112.844	0.104919	73.3974	7.72643	0.214834	51.1905	-	-	-	-	-	0.103254	0.00999229	0	31.5098	11.5498	0.119908	-13.3572	27.7778
3	59	mutant	Experimental	414	Trial0007	Run002	2.96245	15.682	43	26.8	0.16	16	16.5	0.421053	0.421941	26.3579	4.89451	0.183532	-5.94184	41.7019	0.145681	150.8	83.842	0.732632	0.827004	0.184766	69.7137	160.2	48.8	87.0471	130.827	0.107227	40.9379	4.39215	0.284275	61.9686	-	-	-	-	-	0.127675	0.047878	0.00797966	14.8488	16.4341	0.221436	-5.66903	37.8762
3	59	mutant	Experimental	414	Trial0007	Run003	3.68862	9.22834	101	26.8	0.16	16	16.5	0.421053	0.421941	26.3579	4.89451	0.208493	-5.30801	49.0878	0.117255	143	82.1049	0.625564	0.729355	0.145681	63.6289	156.429	49.1429	85.3395	124.495	0.113291	37.0862	3.91039	0.326544	64.3129	-	-	-	-	-	0.103961	0.023991	0.0679745	12.5228	44.3133	0.221917	-13.5953	70.1866
3	59	mutant	Experimental	414	Trial0007	Run006	8.27184	10.4998	62	26.8	0.16	16	16.5	0.421053	0.421941	26.3579	4.89451	0.199321	-7.03667	50.8226	0.127915	151.2	84.2337	0.673684	0.675105	0.157051	69.0647	158	50.6	87.575	129.08	0.149491	35.9729	5.253	0.353796	57.4713	-	-	-	-	-	0.166932	0.0249152	0.0124576	13.087	38.5527	0.184372	-9.52915	61.0418
3	59	mutant	Experimental	380	Trial0008	Run005	4.97298	5.62121	60	26.8	0.16	16	16.5	0.421053	0.421941	26.3579	4.89451	0.643924	-0.900871	46.0655	0.125427	158.4	84.6937	0.648421	0.734177	0.165579	67.8938	166.4	47.2	88.8992	137.413	0.248649	22.0319	5.26981	0.88437	70.863	-	-	-	-	-	0.225579	0.15893	0.184564	5.84914	25.7879	0.606669	-1.57053	42.287
3	59	mutant	Experimental	380	Trial0008	Run011	3.75559	24.8389	71	26.8	0.16	16	16.5	0.421053	0.421941	26.3579	4.89451	0.153153	-7.58236	60.4701	0.0763935	135	83.334	0.575439	0.421941	0.0876453	65.5983	137.667	50.3333	84.8064	112.822	0.1698	38.1789	6.43804	0.359577	53.2727	-	-	-	-	-	0.119859	0.0233059	0.00998826	23.7804	33.8011	0.164806	-9.20769	40.625
3	59	mutant	Experimental	380	Trial0008	Run016	4.44053	15.7048	99	26.8	0.16	16	16.5	0.421053	0.421941	26.3579	4.89451	0.269425	-6.38248	58.9388	0.083944	141.75	79.5167	0.736842	0.770042	0.11459	73.6079	146	49.25	81.1721	112.367	0.143028	36.368	5.27136	0.462347	65.4401	-	-	-	-	-	0.172133	0.0174627	0.0798297	16.6811	74.7666	0.304351	-10.0183	62.7604
3	59	control	Control	412	Trial0009	Run005	7.41129	6.11657	83	26.8	0.16	16	16.5	0.421053	0.421941	26.3579	4.89451	0.484431	-5.39573	52.3683	0.144348	144.75	80.794	0.715789	0.738397	0.206529	79.2394	151.75	49.25	86.0948	130.383	0.143165	40.7885	5.7116	0.722484	73.6212	-	-	-	-	-	0.243048	0.243048	0.0566001	8.60329	57.5925	0.368139	-10.6647	59.1475
3	59	control	Control	412	Trial0009	Run008	3.22312	7.13361	91	26.8	0.16	16	16.5	0.421053	0.421941	26.3579	4.89451	0.359234	-3.14553	40.9998	0.1837	163.6	86.5173	0.774737	0.708861	0.234866	59.4108	173	48.8	89.3144	143.68	0.19708	24.1162	4.32712	0.521388	57.313	-	-	-	-	-	0.169638	0.119745	0.069851	7.45554	38.0156	0.465008	-3.20832	37.5892
3	59	control	Control	388	Trial0010	Run001	4.05758	13.7881	15	26.8	0.16	16	16.5	0.421053	0.421941	26.3579	4.89451	0.20188	-6.01412	52.2909	0.136442	165.8	86.0592	0.581053	0.700422	0.176238	53.0182	168.8	48	87.8443	137.24	0.157406	33.4794	5.18473	0.359785	56.0603	-	-	-	-	-	0.142415	0.0349791	0.0324806	13.6745	9.11485	0.215871	-5.28024	38.9435
3	59	control	Control	388	Trial0010	Run003	4.68061	14.0932	32	26.8	0.16	16	16.5	0.421053	0.421941	26.3579	4.89451	0.239519	-3.3113	60.5985	0.146391	161	87.5364	0.581053	0.666667	0.185832	55.0734	165.6	48.6	90.4009	139.893	0.0948097	51.1937	4.78502	0.354289	72.0855	-	-	-	-	-	0.143712	0.0738518	0.0219559	14.8103	24.3541	0.201595	-4.23574	38.049
3	59	control	Control	388	Trial0010	Run011	2.98959	39.5055	16	26.8	0.16	16	16.5	0.421053	0.421941	26.3579	4.89451	0.102975	-5.74578	22.7273	0.17233	149.333	78.8858	0.85614	0.703235	0.229773	70.9091	169.667	47.6667	84.2873	133.711	0.0896877	90.5588	8.12201	0.194323	53.8158	-	-	-	-	-	0.0930095	0.00664353	0.00332177	39.9995	2.23748	0.0896877	-4.20133	48.5185
3	59	control	Control	374	Trial0011	Run001	2.92006	11.1767	32	26.8	0.16	16	16.5	0.421053	0.421941	26.3579	4.89451	0.267091	-3.13786	35.2193	0.164513	160	84.2712	0.842105	0.734177	0.219587	48.1293	166.6	47	86.5181	135.987	0.132051	36.4953	4.64868	0.411101	67.6731	-	-	-	-	-	0.176067	0.0199322	0.109627	11.1917	19.2939	0.232542	-10.8842	52.9461
3	59	control	Control	374	Trial0011	Run012	7.53455	13.7274	29	26.8	0.16	16	16.5	0.421053	0.421941	26.3579	4.89451	0.190115	-4.95118	43.6752	0.125072	129.8	78.5671	0.656842	0.725738	0.16771	64.634	138	48	80.5851	115.507	0.192616	32.6454	5.37056	0.372725	51.0096	-	-	-	-	-	0.13258	0.0350212	0.0250151	13.2831	11.7802	0.207625	-8.17524	36.045
3	59	control	Control	374	Trial0011	Run015	3.45972	10.6121	151	26.8	0.16	16	16.5	0.421053	0.421941	26.3579	4.89451	0.164511	-6.925	43.2226	0.175439	149.25	84.2444	0.747368	0.759494	0.236287	62.7068	159.5	48.5	87.5449	138.75	0.0963802	68.8714	6.64212	0.2692	64.0476	-	-	-	-	-	0.119644	0.0299111	0.0232642	24.5567	12.2908	0.1346	-11.1594	29.5517
3	59	control	Control	374	Trial0011	Run017	0.917274	30.5936	34	26.8	0.16	16	16.5	0.421053	0.421941	26.3579	4.89451	0.0897333	-10.3928	16.6667	0.154564	129	80.1855	0.694737	0.759494	0.186542	62.5	142.5	49.5	83.0359	123.633	0.109674	67.2123	7.37144	0.169496	35.2941	-	-	-	-	-	-	-	-	29.6145	11.4984	0.104689	-23.1244	42.7273
3	59	control	Control	370	Trial0012	Run002	6.21014	9.53456	60	26.8	0.16	16	16.5	0.421053	0.421941	26.3579	4.89451	0.323487	-1.52024	53.9089	0.149589	172.6	86.1302	0.606316	0.801688	0.192938	59.2396	176.8	48.4	89.5877	139.453	0.14477	41.8949	5.31686	0.481735	70.5249	-	-	-	-	-	0.156418	0.149762	0.0565769	10.1078	27.135	0.326981	-4.80783	37.431
3	59	control	Control	370	Trial0012	Run007	3.59563	20.4715	30	26.8	0.16	16	16.5	0.421053	0.421941	26.3579	4.89451	0.140471	-7.23735	57.4359	0.126493	164	83.8166	0.707368	0.708861	0.166644	67.0833	169.6	49.6	84.8092	131.467	0.115312	50.584	5.82274	0.256831	54.9887	-	-	-	-	-	0.115312	0.0139772	0.0034943	20.3256	12.8851	0.170347	-7.90748	38.4007
3	59	control	Control	370	Trial0012	Run008	1.74723	17.4852	30	26.8	0.16	16	16.5	0.421053	0.421941	26.3579	4.89451	0.154754	-18.9194	65.9804	0.0710637	122.75	77.7734	0.557895	0.64346	0.0919387	56.1765	127.75	49.5	78.6648	102.383	0.149762	42.7028	5.84059	0.306181	52.0002	-	-	-	-	-	0.129794	0.00998415	0.0166402	18.6554	15.6955	0.169731	-14.1245	47.9259
3	59	control	Control	370	Trial0012	Run009	6.80341	14.7368	51	26.8	0.16	16	16.5	0.421053	0.421941	26.3579	4.89451	0.1876	-9.85581	51.432	0.10778	138.833	78.5071	0.589474	0.639944	0.133245	61.6603	143.833	49	81.4805	116.722	0.149416	41.5025	4.65785	0.346645	59.2921	-	-	-	-	-	0.146926	0.0398443	0.0298832	15.0166	29.7122	0.264964	-9.6834	48.8041
3	59	mutant	Experimental	371	Trial0013	Run001	6.53775	8.2438	93	26.8	0.16	16	16.5	0.421053	0.421941	26.3579	4.89451	0.259118	-5.32657	51.3069	0.136502	152.833	85.1067	0.673684	0.829817	0.185654	61.3977	158.167	49.3333	87.9754	133.878	0.526209	32.4034	3.85229	0.779347	57.3671	-	-	-	-	-	0.104644	0.0722541	0.0847117	8.26888	119.64	0.368745	-4.69477	43.0711
3	59	mutant	Experimental	371	Trial0013	Run003	2.873	15.781	67	26.8	0.16	16	16.5	0.421053	0.421941	26.3579	4.89451	0.224453	-3.36004	57.4074	0.0541861	93.5	67.2922	0.631579	0.632911	0.0799467	84.2593	106	50.5	70.9667	86.4333	0.13966	45.0673	6.29408	0.409004	65.8537	-	-	-	-	-	0.224453	0	0	14.8709	27.9885	0.159611	-16.7279	48.7434
3	59	control	Control	404	Trial0014	Run006	4.66722	12.9087	16	26.8	0.16	16	16.5	0.421053	0.421941	26.3579	4.89451	0.229863	-4.70891	48.949	0.0763935	120.667	74.3848	0.596491	0.696203	0.100081	79.8108	134.667	49.6667	79.5436	106.422	0.151909	32.9279	4.9394	0.383771	60.1793	-	-	-	-	-	0.164902	0.0224866	0.0449732	12.6466	15.4284	0.233861	-9.58657	57.7579
3	59	control	Control	404	Trial0014	Run007	4.32144	11.7124	65	26.8	0.16	16	16.5	0.421053	0.421941	26.3579	4.89451	0.199145	-10.568	58.4372	0.0973573	118	74.3773	0.614737	0.666667	0.125427	71.9481	125.4	47.6	77.6709	104.8	0.266356	30.9549	5.13273	0.405757	47.1389	-	-	-	-	-	0.196655	0.00746793	0.00995724	13.0964	24.9492	0.2174	-6.97509	38.1543
3	59	control	Control	404	Trial0014	Run010	3.28198	14.9139	36	26.8	0.16	16	16.5	0.421053	0.421941	26.3579	4.89451	0.174105	-2.74458	54.2484	0.0621808	108.2	71.9344	0.538947	0.675105	0.0834999	76.8426	118.2	49.2	76.0772	96.6933	0.167601	35.2586	5.54807	0.337704	50.6816	-	-	-	-	-	0.170103	0	0.00250151	15.0196	21.7718	0.210127	-7.73566	50.6211
3	59	control	Control	404	Trial0014	Run011	4.11755	30.4871	21	26.8	0.16	16	16.5	0.421053	0.421941	26.3579	4.89451	0.129923	-3.90648	30.7692	0.0550744	106	68.8387	0.547368	0.7173	0.0728403	61.5385	120	52	75.6341	91.8667	-	-	-	-	-	-	-	-	-	-	0.129923	0	0	25.2782	14.4231	0.119929	-21.7137	56.9231
3	59	control	Control	397	Trial0015	Run005	2.44772	13.9795	34	26.8	0.16	16	16.5	0.421053	0.421941	26.3579	4.89451	0.211256	-4.1516	44.7778	0.190806	165.8	87.8362	0.707368	0.759494	0.233089	61.7222	172.8	49.2	90.4995	144.133	0.139652	39.4438	5.29604	0.358018	61.0534	-	-	-	-	-	0.14727	0.0355478	0.0203131	13.8036	18.6639	0.215826	-6.48515	41.3439
3	59	control	Control	397	Trial0015	Run006	2.95281	10.5933	37	26.8	0.16	16	16.5	0.421053	0.421941	26.3579	4.89451	0.28331	-2.50418	38.895	0.196847	180.8	88.3894	0.698947	0.742616	0.250855	49.3161	188	48.6	90.8529	148.8	0.122202	42.8407	4.91243	0.416485	70.5261	-	-	-	-	-	0.154623	0.0748177	0.064842	11.4459	23.5049	0.303261	-5.30344	43.2832
3	59	control	Control	397	Trial0015	Run008	3.93747	15.4756	51	26.8	0.16	16	16.5	0.421053	0.421941	26.3579	4.89451	0.183947	-3.28987	38.2458	0.205197	174.25	86.7421	0.768421	0.727848	0.258494	56.1204	177.75	49	90.2711	144.1	0.142518	49.9927	6.81567	0.318179	55.6819	-	-	-	-	-	0.145832	0.0132575	0.0165718	18.8956	14.9549	0.171518	-7.46073	31.158
3	59	control	Control	397	Trial0015	Run012	2.01849	26.0261	28	26.8	0.16	16	16.5	0.421053	0.421941	26.3579	4.89451	0.156607	-7.56874	48.2143	0.178548	168.5	87.2789	0.715789	0.759494	0.229625	59.5238	172.5	49.25	89.0994	141.05	0.0994331	74.1858	7.38378	0.241954	58.9444	-	-	-	-	-	0.104405	0.014915	0.0248583	27.6394	13.5759	0.134235	-8.66253	36.8967
3	59	mutant	Experimental	406	Trial0016	Run011	1.35166	15.6835	26	26.8	0.16	16	16.5	0.421053	0.421941	26.3579	4.89451	0.195239	-3.42813	28.1579	0.202532	183	94.3527	0.715789	1.01266	0.261159	43.5526	194	49	96.6166	158.633	0.100123	58.4789	5.85506	0.290356	65.5172	-	-	-	-	-	0.140172	0.0200245	0.0300368	17.2766	18.1457	0.146847	-10.4373	39.0289
3	59	mutant	Experimental	406	Trial0016	Run014	1.38614	20.3071	37	26.8	0.16	16	16.5	0.421053	0.421941	26.3579	4.89451	0.149583	-3.55357	33.4554	0.136798	142.667	79.08	0.729825	0.956399	0.182397	70.7774	158.667	49	84.9035	128.933	0.109694	60.7024	6.38119	0.244319	55.4714	-	-	-	-	-	0.11468	0.0199444	0	22.337	24.0309	0.149583	-9.6885	45.8929
3	59	mutant	Experimental	406	Trial0016	Run017	5.22902	21.5058	33	26.8	0.16	16	16.5	0.421053	0.421941	26.3579	4.89451	0.152471	-4.76439	35.7692	0.162114	151	85.5997	0.684211	0.92827	0.20875	68.2051	157	49.75	88.1967	134.517	0.113312	58.6091	6.40426	0.256618	56.6593	-	-	-	-	-	0.113312	0.023329	0.00666542	22.4766	15.3905	0.164969	-9.14015	44.9224
3	59	mutant	Experimental	406	Trial0016	Run019	2.11549	22.1102	29	26.8	0.16	16	16.5	0.421053	0.421941	26.3579	4.89451	0.159659	-4.67779	47.7153	0.15101	155.25	83.6267	0.726316	1.20253	0.211415	66.9512	168.25	49.75	88.3965	135.083	0.123071	56.4595	6.90548	0.28273	56.4444	-	-	-	-	-	0.133049	0.0133049	0.00997871	21.7561	10.6267	0.167143	-8.23002	39.4792
3	59	mutant	Experimental	405	Trial0017	Run003	3.13605	8.17558	78	26.8	0.16	16	16.5	0.421053	0.421941	26.3579	4.89451	0.234739	-6.65989	52.0506	0.136798	146.857	83.0037	0.655639	0.898131	0.192126	51.6245	156.286	48.8571	85.2616	130.79	0.135261	30.0641	3.38531	0.374055	64.2056	-	-	-	-	-	0.118562	0.0567762	0.0634558	8.60608	54.2592	0.310599	-4.35906	25.9073
3	59	mutant	Experimental	405	Trial0017	Run013	6.85537	30.6618	44	26.8	0.16	16	16.5	0.421053	0.421941	26.3579	4.89451	0.129723	-7.6627	44.0625	0.0866089	120	73.0703	0.663158	0.727848	0.121252	75.625	129	50	77.1027	104.95	0.0997871	70.2125	7.10553	0.219532	53.873	-	-	-	-	-	0.109766	0	0.0199574	30.8774	28.4057	0.122239	-12.4628	46.4999
3	59	mutant	Experimental	405	Trial0017	Run014	7.83986	40.418	27	26.8	0.16	16	16.5	0.421053	0.421941	26.3579	4.89451	0.0896553	-11.3708	42.381	0.111925	127.667	76.064	0.645614	0.942335	0.149234	60.4762	136.667	49.6667	79.23	110.267	0.0946362	85.5732	8.06372	0.179311	46.875	-	-	-	-	-	0.0863348	0.00332057	0	40.1111	14.8392	0.102938	-13.7935	29.0741
3	59	mutant	Experimental	403	Trial0018	Run002	6.20676	13.2739	39	26.8	0.16	16	16.5	0.421053	0.421941	26.3579	4.89451	0.211549	-3.43915	40.5444	0.111925	150	80.9063	0.673684	0.742616	0.1503	50.5425	154.2	49.8	83.8934	122.973	0.162154	31.5715	4.84096	0.38418	57.7976	-	-	-	-	-	0.149681	0.0259447	0.0359234	13.1912	27.3415	0.251464	-13.0384	63.4348
3	59	mutant	Experimental	403	Trial0018	Run011	2.12758	10.3033	16	26.8	0.16	16	16.5	0.421053	0.421941	26.3579	4.89451	0.293085	-1.67629	45.9802	0.217337	192	94.4711	0.954386	0.92827	0.294915	55.9039	200	47	99.2317	168.333	0.103123	46.7327	3.68808	0.336505	70.4832	-	-	-	-	-	0.141115	0.0868401	0.0651301	9.72234	7.63125	0.28223	-3.80559	22.1354
3	59	mutant	Experimental	403	Trial0018	Run013	3.51522	11.0211	63	26.8	0.16	16	16.5	0.421053	0.421941	26.3579	4.89451	0.313405	-2.8938	29.9967	0.201466	163.2	88.1698	0.707368	0.810127	0.241617	46.9748	171.2	48.6	92.5697	146.947	0.100586	48.9377	4.90039	0.362639	67.8602	-	-	-	-	-	0.148232	0.0232936	0.141879	13.1082	46.7967	0.334581	-4.30663	40.7061
3	59	mutant	Experimental	403	Trial0018	Run015	0.617188	33.8365	49	26.8	0.16	16	16.5	0.421053	0.421941	26.3579	4.89451	0.0703125	-13.2801	50.0671	0.186098	179.75	89.2631	0.652632	0.791139	0.22696	56.9985	184.75	48.75	92.1411	151.433	0.0351562	109.299	3.77892	0.0885417	60.3602	-	-	-	-	-	0.0371094	0.00585938	0.0175781	36.2346	11.9812	0.0859375	-15.5551	39.0785
3	59	control	Control	398	Trial0019	Run002	5.07917	10.7494	72	26.8	0.16	16	16.5	0.421053	0.421941	26.3579	4.89451	0.237493	-4.16271	40.3611	0.111925	142	80.8624	0.682105	0.649789	0.160959	62.8796	154	47.8	83.9989	122.533	0.119745	42.345	4.9356	0.281899	57.6765	-	-	-	-	-	0.177122	0.0449042	0.0349255	14.918	45.9232	0.291046	-7.95859	36.9481
3	59	control	Control	398	Trial0019	Run005	5.93403	11.5497	29	26.8	0.16	16	16.5	0.421053	0.421941	26.3579	4.89451	0.188382	-6.53043	48.7698	0.102281	143.286	80.3877	0.589474	0.632911	0.134767	57.381	146.714	50	82.4534	118.476	0.159683	29.5639	4.2016	0.353707	55.7511	-	-	-	-	-	0.14629	0.0309064	0.0185439	11.7834	26.153	0.2421	-8.54663	50.9231
3	59	control	Control	398	Trial0019	Run008	8.40698	11.5208	75	26.8	0.16	16	16.5	0.421053	0.421941	26.3579	4.89451	0.245203	-5.70212	51.1228	0.0790584	110.167	73.8946	0.617544	0.703235	0.116071	67.81	120.5	50	76.7016	101.122	0.106088	40.5372	4.12165	0.282234	62.2717	-	-	-	-	-	0.148123	0.0920764	0.0280233	12.9568	28.9508	0.183486	-5.05401	42.901
3	59	control	Control	398	Trial0019	Run022	4.02085	22.8824	45	26.8	0.16	16	16.5	0.421053	0.421941	26.3579	4.89451	0.127527	-4.82534	42.3237	0.0617366	121.5	72.0574	0.621053	0.696203	0.0826116	65.7532	131.25	49.75	75.8587	96.35	0.110023	55.0365	6.06675	0.230049	51.3789	-	-	-	-	-	0.110023	0.0125026	0.00500106	22.2959	12.0033	0.14003	-4.8321	34.1362
3	59	control	Control	373	Trial0020	Run001	5.09904	9.95853	51	26.8	0.16	16	16.5	0.421053	0.421941	26.3579	4.89451	0.347935	-1.49278	39.4261	0.145325	141.2	81.1627	0.631579	0.742616	0.193293	65.7292	153.2	48.2	86.8213	131.827	0.202462	23.0743	4.54893	0.569893	63.437	-	-	-	-	-	0.169968	0.084984	0.0899831	8.81836	20.1467	0.363932	-5.97679	41.8884
3	59	control	Control	373	Trial0020	Run010	4.11509	9.06913	95	26.8	0.16	16	16.5	0.421053	0.421941	26.3579	4.89451	0.224732	-5.0186	56.1322	0.114146	130.75	77.7872	0.631579	0.601266	0.153675	76.6304	137.75	49	81.3326	115.517	0.166468	36.197	5.86161	0.389535	57.4006	-	-	-	-	-	0.169797	0.0274672	0.0274672	14.5148	10.5785	0.239714	-9.31194	52.49
3	59	control	Control	373	Trial0020	Run012	4.81694	16.3803	22	26.8	0.16	16	16.5	0.421053	0.421941	26.3579	4.89451	0.208999	-4.85861	56.3714	0.0968243	126.75	75.8631	0.631579	0.675105	0.136354	74.155	134.5	50.25	78.1432	108.9	0.149285	37.8927	5.65754	0.368237	59.1467	-	-	-	-	-	0.161726	0.0174166	0.0298571	15.7987	12.3223	0.199047	-12.0927	54.7709
3	59	mutant	Experimental	396	Trial0021	Run012	4.35664	26.7659	33	26.8	0.16	16	16.5	0.421053	0.421941	26.3579	4.89451	0.124904	-13.5822	64.0152	0.119032	152.25	84.5856	0.568421	0.833333	0.150566	51.3636	155	51	84.4937	126.883	0.113246	62.3388	7.03678	0.239815	52.5765	-	-	-	-	-	0.109915	0	0.00499614	28.0316	6.96803	0.134896	-8.00195	35.1763
3	59	mutant	Experimental	396	Trial0021	Run015	2.85746	13.5754	118	26.8	0.16	16	16.5	0.421053	0.421941	26.3579	4.89451	0.120341	-15.9865	63.6014	0.0857206	135	81.2816	0.536842	0.622363	0.100378	63.951	137.25	50.25	83.7898	113.8	0.116074	58.5955	6.78638	0.232147	49.873	-	-	-	-	-	0.116074	0.00341393	0.00341393	27.0945	5.94999	0.135704	-11.0893	39.2857
4	76	mutant	Experimental	380	Trial0001	Run001	4.0459	11.5803	92	26.8	0.16	16	16.5	0.421053	0.421941	26.3579	4.89451	0.319676	-2.08219	44.6337	0.098068	148	79.8414	0.682105	0.751055	0.13893	66.1153	156.4	48.2	81.7436	119.813	0.254742	32.306	5.53128	0.482012	50.4404	-	-	-	-	-	0.144853	0.00998988	0.0549444	13.2062	71.2002	0.489504	-8.37156	61.7186
4	76	mutant	Experimental	380	Trial0001	Run004	2.54893	12.2533	94	26.8	0.16	16	16.5	0.421053	0.421941	26.3579	4.89451	0.17723	-4.33112	34.5675	0.137508	168.2	83.7636	0.665263	0.810127	0.170908	58.2738	177.6	49.6	87.518	136.96	0.116992	40.3572	4.7133	0.288746	59.5361	-	-	-	-	-	0.116162	0.0199135	0.0232324	13.5645	31.9164	0.219049	-5.40304	53.9481
4	76	mutant	Experimental	380	Trial0001	Run011	3.32663	19.6056	81	26.8	0.16	16	16.5	0.421053	0.421941	26.3579	4.89451	0.1973	-4.14215	20.1566	0.0963802	133.75	75.9974	0.684211	0.748945	0.131912	47.4192	146.25	48.25	78.7194	110.283	0.109889	56.7707	6.25386	0.206458	47.6431	-	-	-	-	-	0.162336	0.00998988	0.0249747	23.7576	51.8556	0.20729	-23.3352	62.4905
4	76	mutant	Experimental	380	Trial0001	Run014	1.07873	33.4428	28	26.8	0.16	16	16.5	0.421053	0.421941	26.3579	4.89451	0.104877	-11.9984	37.7273	0.121697	146	79.4771	0.715789	0.611814	0.149234	61.3636	152	48.5	81.855	116.2	0.0898944	86.2648	7.75472	0.189777	52.6316	-	-	-	-	-	0.0998826	0	0	34.2322	13.4462	0.106541	-10.0374	41.2536
4	76	mutant	Experimental	380	Trial0001	Run019	3.8418	11.9102	68	26.8	0.16	16	16.5	0.421053	0.421941	26.3579	4.89451	0.293374	-3.12909	35.2418	0.0948701	132.8	75.1741	0.631579	0.734177	0.139996	58.8468	141.4	47.2	78.606	110.28	0.139702	40.971	5.27244	0.396654	63.5582	-	-	-	-	-	0.256952	0.00997871	0.0149681	12.938	35.4295	0.222858	-3.82014	55.3544
4	76	mutant	Experimental	413	Trial0002	Run002	2.99525	19.5046	22	26.8	0.16	16	16.5	0.421053	0.421941	26.3579	4.89451	0.149762	-6.33931	39.0271	0.095936	138.5	75.6546	0.8	0.727848	0.142572	73.2695	152	49.75	78.968	116.417	0.163075	38.9414	6.30599	0.312837	47.4056	-	-	-	-	-	0.134786	0	0.0149762	20.1663	12.024	0.179715	-10.3501	48.6667
4	76	mutant	Experimental	413	Trial0002	Run003	2.36495	15.0792	50	26.8	0.16	16	16.5	0.421053	0.421941	26.3579	4.89451	0.183608	-4.29441	37.9063	0.12223	164.4	83.7051	0.707368	0.793249	0.157406	55.1931	170.6	48.4	85.4057	130.56	0.142197	37.1199	5.17464	0.336781	55.9775	-	-	-	-	-	0.114755	0.0274415	0.00498936	15.0219	17.9838	0.189596	-8.15861	41.8889
4	76	mutant	Experimental	413	Trial0002	Run004	6.40983	21.3672	36	26.8	0.16	16	16.5	0.421053	0.421941	26.3579	4.89451	0.143106	-17.8638	62.0448	0.0432304	110.667	73.2583	0.533333	0.548523	0.050929	75.957	116	52	75.5633	87.3556	0.26458	44.0169	10.4091	0.419335	40.1786	-	-	-	-	-	-	-	-	22.3734	15.3477	0.142274	-6.72607	48.75
4	76	mutant	Experimental	413	Trial0002	Run006	2.82647	9.72341	120	26.8	0.16	16	16.5	0.421053	0.421941	26.3579	4.89451	0.150124	-5.13063	37.7805	0.110593	147.25	79.1893	0.631579	0.7173	0.13813	62.0882	153.25	48.5	82.621	120.683	0.138045	41.4644	5.68766	0.279541	50.5117	-	-	-	-	-	0.12424	0.0103534	0.0207067	16.0717	94.6517	0.349943	-7.49777	53.2647
4	76	mutant	Experimental	413	Trial0002	Run007	3.57465	8.95164	156	26.8	0.16	16	16.5	0.421053	0.421941	26.3579	4.89451	0.192507	-5.0815	40.4703	0.0722481	130.667	76.6896	0.814035	0.843882	0.107188	48.6411	136.667	50.6667	78.9298	106.222	0.159316	46.9713	7.35832	0.293738	45.9491	-	-	-	-	-	0.136082	0	0.0564243	16.8035	32.1797	0.10704	-13.3726	35.4167
4	76	mutant	Experimental	414	Trial0003	Run001	5.54097	13.4542	46	26.8	0.16	16	16.5	0.421053	0.421941	26.3579	4.89451	0.258645	-3.28855	17.3826	0.156784	135.5	78.5553	0.831579	0.896624	0.207417	49.014	149.25	46.25	84.1945	128.233	0.208906	31.2434	6.36568	0.417811	49.8042	-	-	-	-	-	0.215538	0.0364756	0.00663193	14.0658	21.894	0.207485	-5.2398	46.9306
4	76	mutant	Experimental	414	Trial0003	Run012	4.01868	9.90589	71	26.8	0.16	16	16.5	0.421053	0.421941	26.3579	4.89451	0.225046	-3.2533	37.1419	0.1503	159.8	86.0439	0.64	0.683544	0.193293	49.3463	164.6	49.4	89.2194	141.867	0.190887	34.3646	5.87452	0.406891	52.2293	-	-	-	-	-	0.165771	0.0175817	0.00753503	14.5982	40.6475	0.164096	-5.78595	38.0333
4	76	mutant	Experimental	414	Trial0003	Run018	7.45504	8.35704	154	26.8	0.16	16	16.5	0.421053	0.421941	26.3579	4.89451	0.381734	-4.78903	24.9163	0.15101	154.5	81.9677	0.821053	0.770042	0.197646	65.6107	161.5	48.5	85.3607	132.05	0.292746	37.3667	6.2088	0.721884	54.1863	-	-	-	-	-	0.163006	0.256153	0.00997997	11.8427	96.4058	0.485692	-4.09179	35.4849
4	76	mutant	Experimental	414	Trial0003	Run019	9.5682	32.006	66	26.8	0.16	16	16.5	0.421053	0.421941	26.3579	4.89451	0.129976	-8.02996	43.3333	0.154119	138.5	79.2172	0.726316	1.0443	0.207417	68.1944	149.5	47.5	81.0732	123.683	0.0999812	82.8013	8.38415	0.239955	55	-	-	-	-	-	0.0599887	0	0.079985	37.2145	42.9254	0.0966485	-24.538	51.8519
4	76	control	Control	412	Trial0004	Run002	2.84011	24.9936	17	26.8	0.16	16	16.5	0.421053	0.421941	26.3579	4.89451	0.154462	-5.05359	23.6905	0.155452	140.5	81.6636	0.726316	0.812236	0.20342	59.4048	150	48	86.4317	131.467	0.126227	58.2487	7.33525	0.28235	55.1607	-	-	-	-	-	0.134532	0.0298959	0	23.8415	10.0754	0.16941	-9.15188	43.7076
4	76	control	Control	412	Trial0004	Run003	2.37721	31.0795	18	26.8	0.16	16	16.5	0.421053	0.421941	26.3579	4.89451	0.1132	-6.98593	32.5758	0.151603	146.667	81.527	0.82807	0.745429	0.193649	53.0303	155	48.3333	84.6394	128.467	0.129847	62.4601	8.08494	0.239718	45.913	-	-	-	-	-	0.104877	0.00499413	0	29.5932	8.47838	0.129847	-13.5176	43.3761
4	76	control	Control	412	Trial0004	Run004	2.60133	21.8265	36	26.8	0.16	16	16.5	0.421053	0.421941	26.3579	4.89451	0.153761	-5.20902	30.8929	0.13058	151.5	80.0743	0.642105	0.770042	0.170109	48.3929	162	48.75	84.6434	127.967	0.11427	56.2573	6.40781	0.252067	54.6929	-	-	-	-	-	0.11427	0.0134436	0.0100827	22.2528	19.3797	0.153761	-8.43676	44.3417
4	76	control	Control	412	Trial0004	Run005	4.45549	22.226	49	26.8	0.16	16	16.5	0.421053	0.421941	26.3579	4.89451	0.129868	-6.45656	29.3333	0.118676	134.2	78.3121	0.774737	0.683544	0.156696	58.5714	144.4	50.4	82.2558	119.56	0.132366	48.5242	5.58469	0.264732	51.3396	-	-	-	-	-	0.0899089	0	0.0474519	22.3895	36.6996	0.219777	-7.26345	46.2121
4	76	control	Control	412	Trial0004	Run007	4.1752	24.3569	33	26.8	0.16	16	16.5	0.421053	0.421941	26.3579	4.89451	0.132753	-5.93545	33.0087	0.135021	145.5	79.2317	0.736842	0.748945	0.173218	59.6861	151.25	48	83.8534	124.183	0.142297	53.3198	7.52628	0.270711	47.3697	-	-	-	-	-	0.124944	0.00520599	0	24.9917	18.2499	0.150974	-8.28885	39.5852
4	76	control	Control	386	Trial0005	Run002	6.65024	11.0944	54	26.8	0.16	16	16.5	0.421053	0.421941	26.3579	4.89451	0.169496	-3.67658	52.3382	0.109083	162.4	84.1322	0.631579	0.776371	0.131823	68.1176	168.6	49.4	87.1481	131.547	0.109674	43.1181	4.70899	0.281663	60.9779	-	-	-	-	-	0.127122	0.0324037	0.012463	14.0366	40.8958	0.317058	-4.75663	57.2113
4	76	control	Control	386	Trial0005	Run007	8.66837	12.2541	58	26.8	0.16	16	16.5	0.421053	0.421941	26.3579	4.89451	0.205961	-3.93019	50.347	0.0952254	145.8	78.5242	0.606316	0.751055	0.121874	62.0151	157.2	48.6	83.0189	118.76	0.179966	31.4511	4.54227	0.379929	54.2412	-	-	-	-	-	0.15797	0.0299944	0.0179966	12.7178	31.8939	0.26395	-6.30263	55.028
4	76	control	Control	386	Trial0005	Run008	6.53754	7.60209	92	26.8	0.16	16	16.5	0.421053	0.421941	26.3579	4.89451	0.281894	-3.15492	43.1043	0.113347	159.6	77.3254	0.648421	0.7173	0.149944	51.0143	167	47.8	80.9004	119.8	0.209921	26.6516	4.48916	0.514807	56.449	-	-	-	-	-	0.157941	0.0199925	0.103961	10.0967	72.9592	0.484818	-4.14203	68.4558
4	76	control	Control	386	Trial0005	Run023	9.16773	8.11076	57	26.8	0.16	16	16.5	0.421053	0.421941	26.3579	4.89451	0.264208	-3.43766	37.5541	0.215729	174.429	86.7831	0.83609	0.831826	0.282225	61.9276	181.857	48.7143	89.8759	149.257	0.212124	27.9121	4.19164	0.477279	56.0595	-	-	-	-	-	0.143184	0.0596598	0.0775578	8.52266	35.6387	0.36222	-2.78901	30.7775
4	76	control	Control	387	Trial0006	Run001	3.34607	13.5613	48	26.8	0.16	16	16.5	0.421053	0.421941	26.3579	4.89451	0.179789	-9.97102	51.2842	0.120098	170	83.069	0.614737	0.734177	0.157761	50.9038	173	47.8	84.6635	131.147	0.12735	34.7037	4.41938	0.312133	58.5806	-	-	-	-	-	0.143831	0.0139836	0.0219742	14.9729	26.9432	0.189777	-7.85425	35.6022
4	76	control	Control	387	Trial0006	Run003	2.80327	13.5664	97	26.8	0.16	16	16.5	0.421053	0.421941	26.3579	4.89451	0.138635	-18.7805	65.3114	0.120098	141	78.8911	0.690526	0.902954	0.164157	68.0174	141.8	48.2	80.9736	120.84	0.117228	51.417	6.00287	0.249746	53.0833	-	-	-	-	-	0.118927	0.0101937	0.00679581	22.2082	2.5139	0.142712	-12.802	48.2418
4	76	control	Control	387	Trial0006	Run015	8.38719	11.9243	19	26.8	0.16	16	16.5	0.421053	0.421941	26.3579	4.89451	0.189518	-12.452	66.5006	0.138219	153.6	81.4326	0.572632	0.675105	0.17304	75.3271	157.8	49	84.3076	128.28	0.146171	34.6111	4.73605	0.330145	56.2817	-	-	-	-	-	0.13105	0.0383069	0.0201615	13.4884	14.349	0.210016	-9.45667	51.1679
4	76	control	Control	387	Trial0006	Run016	6.34134	16.2341	43	26.8	0.16	16	16.5	0.421053	0.421941	26.3579	4.89451	0.137529	-10.5871	41.8956	0.120364	158.25	82.7518	0.568421	0.675105	0.151899	72.8022	171	50.5	85.2932	128.317	0.160034	38.9884	6.12416	0.29673	46.1569	-	-	-	-	-	0.115024	0.00250053	0.0200042	18.5169	15.5366	0.150032	-11.2451	50.8056
4	76	control	Control	387	Trial0006	Run018	0.925108	21.224	18	26.8	0.16	16	16.5	0.421053	0.421941	26.3579	4.89451	0.106334	-	70	0.108372	149	79.1148	0.589474	0.675105	0.127915	80	154	50	80.6389	119	-	-	-	-	-	-	-	-	-	-	-	-	-	20.9865	1.92308	0.127601	-13.6134	50
4	76	control	Control	378	Trial0007	Run002	7.72404	11.1966	95	26.8	0.16	16	16.5	0.421053	0.421941	26.3579	4.89451	0.279784	-6.42935	42.6595	0.143608	175.667	84.869	0.645614	0.745429	0.18595	62.6276	184.833	47	87.0369	140.056	0.157878	35.1999	4.79799	0.465641	58.1565	-	-	-	-	-	0.119908	0.152382	0.0774403	15.1066	80.952	0.34973	-5.9523	37.8114
4	76	control	Control	378	Trial0007	Run003	6.56222	24.1816	36	26.8	0.16	16	16.5	0.421053	0.421941	26.3579	4.89451	0.122728	-9.21013	38.2386	0.13813	166	84.273	0.726316	0.759494	0.173218	53.3428	175.5	50.5	87.4239	136.15	0.106866	57.3854	6.09441	0.217071	51.0079	-	-	-	-	-	0.100187	0.0125233	0.0100187	25.1655	30.7082	0.135252	-10.6014	43.0913
4	76	control	Control	378	Trial0007	Run005	8.73852	6.79011	22	26.8	0.16	16	16.5	0.421053	0.421941	26.3579	4.89451	0.385127	-4.66476	48.9552	0.132948	150.667	79.0465	0.659649	0.703235	0.176179	52.9119	159.333	46.6667	81.7527	126.644	0.149342	23.6854	3.39515	0.544896	68.1908	-	-	-	-	-	0.17995	0.0588622	0.146315	8.21862	42.3465	0.439665	-2.85038	49.8225
4	76	control	Control	378	Trial0007	Run007	5.73005	15.0736	74	26.8	0.16	16	16.5	0.421053	0.421941	26.3579	4.89451	0.211264	-4.66806	32.5217	0.130757	159.4	83.6582	0.682105	0.7173	0.166289	34.5109	165.8	49.4	86.1354	129.827	0.102144	48.564	4.79696	0.321381	65.8378	-	-	-	-	-	0.181867	0.0224219	0.0149479	15.9048	21.012	0.200967	-6.40507	31.6162
4	76	control	Control	378	Trial0007	Run008	2.24027	13.4078	92	26.8	0.16	16	16.5	0.421053	0.421941	26.3579	4.89451	0.156819	-4.21581	29.4185	0.186986	173	87.8726	0.768421	0.748945	0.242949	58.402	183.5	48.5	90.7582	147.5	0.129438	41.3885	5.27864	0.298703	55.5732	-	-	-	-	-	0.139395	0.00663783	0.0232324	18.4546	29.0319	0.149351	-8.28626	41.615
4	76	control	Control	378	Trial0007	Run011	2.03339	19.742	62	26.8	0.16	16	16.5	0.421053	0.421941	26.3579	4.89451	0.138564	-8.78342	51.5046	0.107188	145.167	77.9617	0.807018	0.696203	0.150122	59.1204	148.833	49	79.8363	115.7	0.118197	44.6435	4.84954	0.224374	42.7766	-	-	-	-	-	0.106845	0.0133556	0.0333889	22.6226	44.7186	0.162771	-19.4359	58
4	76	mutant	Experimental	411	Trial0008	Run001	4.66412	14.2519	46	26.8	0.16	16	16.5	0.421053	0.421941	26.3579	4.89451	0.221247	-7.07546	36.0637	0.173751	162.2	84.9826	0.774737	0.818565	0.240551	47.1488	171.4	48	89.2855	144.667	0.122084	41.6896	4.8662	0.323897	62.5646	-	-	-	-	-	0.176898	0.0249152	0.0323897	14.1824	18.2172	0.253138	-6.72954	42.9284
4	76	mutant	Experimental	411	Trial0008	Run002	6.16498	10.1299	92	26.8	0.16	16	16.5	0.421053	0.421941	26.3579	4.89451	0.174575	-6.33253	38.6793	0.148642	153.5	83.4782	0.680702	0.703235	0.190688	55.351	163.333	47.8333	86.8182	135.533	0.227446	30.009	4.76816	0.397033	47.1113	-	-	-	-	-	0.119708	0.0224453	0.034915	14.1106	65.6425	0.336324	-4.06424	37.3498
4	76	mutant	Experimental	411	Trial0008	Run003	4.1651	28.2987	46	26.8	0.16	16	16.5	0.421053	0.421941	26.3579	4.89451	0.119859	-7.34192	30.8913	0.200163	169	86.142	0.940351	0.787623	0.265305	66.7277	183.667	49.3333	87.9752	145.267	0.124853	58.6753	7.28889	0.259695	51.9231	-	-	-	-	-	0.0832355	0.0332942	0.00332942	25.9282	7.8385	0.129847	-10.7023	30.0446
4	76	mutant	Experimental	411	Trial0008	Run011	3.66304	7.773	95	26.8	0.16	16	16.5	0.421053	0.421941	26.3579	4.89451	0.29596	-6.06364	54.4956	0.151772	159.143	86.7292	0.679699	0.602773	0.191111	60.7404	162.714	48.4286	89.3993	137.514	0.13678	24.3241	3.20751	0.45371	68.7346	-	-	-	-	-	0.166138	0.0660548	0.0800664	8.22387	45.9986	0.322768	-5.83009	60.3952
4	76	mutant	Experimental	411	Trial0008	Run013	1.81712	16.0555	86	26.8	0.16	16	16.5	0.421053	0.421941	26.3579	4.89451	0.199683	-8.60171	42.9864	0.130284	152	81.9629	0.77193	0.675105	0.178252	66.8929	159	46.6667	83.3322	129.222	0.14477	33.9336	4.84256	0.35943	59.0909	-	-	-	-	-	0.149762	0.00998415	0.0399366	14.4276	26.0026	0.164739	-10.6733	60.7715
4	76	control	Control	388	Trial0009	Run001	4.23328	11.98	77	26.8	0.16	16	16.5	0.421053	0.421941	26.3579	4.89451	0.189699	-4.21741	42.1875	0.160338	153.25	81.6466	0.642105	0.611814	0.21408	54.375	160.75	46.75	84.9636	133.583	0.133122	39.0196	5.01355	0.319493	58.8137	-	-	-	-	-	0.11981	0.0232964	0.0432647	15.306	17.1888	0.242116	-5.87791	36.9752
4	76	control	Control	388	Trial0009	Run003	5.06107	14.3911	59	26.8	0.16	16	16.5	0.421053	0.421941	26.3579	4.89451	0.168369	-5.34407	58.8596	0.169369	163.5	84.3388	0.610526	0.654008	0.208454	54.5926	165.5	48.3333	86.4999	137.656	0.126027	31.5851	3.8923	0.296063	56.9394	-	-	-	-	-	0.120025	0.0200042	0.0283393	13.9727	26.5677	0.196708	-6.00775	37.0564
4	76	control	Control	388	Trial0009	Run007	3.73396	10.0377	95	26.8	0.16	16	16.5	0.421053	0.421941	26.3579	4.89451	0.186698	-2.52909	49.1103	0.225183	182	89.0157	0.821053	0.843882	0.286032	56.4505	188.25	47.25	90.2513	154.033	0.122806	42.9291	4.58213	0.308674	61.2193	-	-	-	-	-	0.14438	0.0224038	0.0199145	13.9784	24.9868	0.222378	-7.76627	42.733
4	76	control	Control	388	Trial0009	Run008	6.45242	14.995	70	26.8	0.16	16	16.5	0.421053	0.421941	26.3579	4.89451	0.184783	-4.38918	32.5694	0.167296	163.333	85.5356	0.722807	0.668073	0.216744	58.0208	172.333	47.6667	87.8301	140.1	0.143831	42.0578	4.85935	0.341599	57.7156	-	-	-	-	-	0.129847	0.037456	0.0549354	18.2806	64.3897	0.231395	-6.0565	43.416
4	76	mutant	Experimental	385	Trial0010	Run020	2.79745	9.47389	56	26.8	0.16	16	16.5	0.421053	0.421941	26.3579	4.89451	0.255767	-2.73472	31.5389	0.215323	173	88.6975	0.766316	0.767932	0.265423	55.6126	180.6	48.6	91.4232	148.453	0.162352	27.785	4.07942	0.439599	60.4552	-	-	-	-	-	0.122388	0.0424613	0.112397	9.90204	41.5852	0.306387	-1.66208	34.6866
4	76	mutant	Experimental	385	Trial0010	Run032	5.25717	6.88964	96	26.8	0.16	16	16.5	0.421053	0.421941	26.3579	4.89451	0.235643	-9.79967	44.1562	0.164335	154.833	84.4242	0.673684	0.696203	0.209934	60.7802	163	47.5	87.2476	132.967	0.282772	21.3889	4.28289	0.519743	49.2352	-	-	-	-	-	0.186689	0.0472946	0.0448054	9.92105	47.2582	0.301192	-3.31056	32.7064
4	76	mutant	Experimental	385	Trial0010	Run034	5.77479	9.03275	60	26.8	0.16	16	16.5	0.421053	0.421941	26.3579	4.89451	0.187298	-6.24481	34.8957	0.1236	133.286	75.8166	0.631579	0.614828	0.154056	46.5564	141.857	48.7143	80.4621	113.981	0.211842	25.3896	4.20074	0.391992	47.722	-	-	-	-	-	0.13211	0.0260216	0.0200166	11.4538	52.0919	0.328606	-4.16818	45.3431
4	76	mutant	Experimental	371	Trial0011	Run002	2.83667	16.3982	19	26.8	0.16	16	16.5	0.421053	0.421941	26.3579	4.89451	0.199765	-2.81036	19.9989	0.194981	163.25	85.2535	0.936842	0.896624	0.279369	46.9744	181	48.25	91.838	149	0.156483	41.6915	6.49907	0.349589	55.2303	-	-	-	-	-	0.166471	0.00998826	0.0166471	17.2592	10.6363	0.227233	-5.03154	21.3522
4	76	mutant	Experimental	371	Trial0011	Run003	2.30001	19.145	50	26.8	0.16	16	16.5	0.421053	0.421941	26.3579	4.89451	0.155325	-5.59046	42.7728	0.180502	172.8	86.8333	0.724211	0.776371	0.23984	61.1921	182.2	48	88.5946	145.453	0.124459	50.6608	5.8647	0.273811	55.3152	-	-	-	-	-	0.116162	0.0132757	0.0232324	20.5748	25.0088	0.187187	-9.81428	44.6472
4	76	mutant	Experimental	371	Trial0011	Run007	6.59787	9.34454	129	26.8	0.16	16	16.5	0.421053	0.421941	26.3579	4.89451	0.149725	-4.57131	46.1111	0.164631	176	88.1891	0.757895	0.815752	0.213783	63.8889	181	48.3333	89.102	145.556	0.11978	59.4256	7.05276	0.254532	52.8462	-	-	-	-	-	0.126434	0.00998165	0.0133089	21.1043	24.1441	0.172183	-11.6394	48.9254
4	76	mutant	Experimental	371	Trial0011	Run010	1.42515	22.434	30	26.8	0.16	16	16.5	0.421053	0.421941	26.3579	4.89451	0.136203	-13.0632	56.0185	0.0882375	127.333	74.8049	0.631579	0.590717	0.116663	56.4815	130.667	49	77.2382	106	0.129559	57.5568	7.45699	0.254135	48.0408	-	-	-	-	-	0.139525	0.00996607	0.00996607	22.3231	8.41669	0.169423	-25.8312	64.8148
4	76	mutant	Experimental	403	Trial0012	Run001	2.51745	15.0468	41	26.8	0.16	16	16.5	0.421053	0.421941	26.3579	4.89451	0.231765	-4.49066	31.8877	0.130402	147	81.537	0.724211	0.818565	0.165579	49.601	158.8	47.6	85.3874	126.267	0.117381	42.9429	5.09948	0.329666	64.0399	-	-	-	-	-	0.142356	0.0324671	0.0374621	15.2556	19.8348	0.235761	-8.59283	51.2619
4	76	mutant	Experimental	403	Trial0012	Run004	5.06277	10.8488	57	26.8	0.16	16	16.5	0.421053	0.421941	26.3579	4.89451	0.209288	-4.3478	48.5702	0.0938041	151.6	79.3566	0.631579	0.759494	0.121164	58.4295	156.6	48.8	81.1525	115.24	0.179389	31.4527	4.50254	0.383694	54.1885	-	-	-	-	-	0.112118	0.0573049	0.0348813	12.8283	35.3799	0.239186	-8.22697	39.2157
4	76	mutant	Experimental	403	Trial0012	Run008	2.92024	14.2134	57	26.8	0.16	16	16.5	0.421053	0.421941	26.3579	4.89451	0.1794	-4.84889	38.5212	0.126434	160.167	79.4807	0.680702	0.759494	0.165519	62.8758	172.833	49	82.4038	124.544	0.141527	36.2056	4.42728	0.32292	56.4572	-	-	-	-	-	0.117108	0.0348834	0.04485	14.2249	37.172	0.213287	-9.79765	58.0033
4	76	mutant	Experimental	396	Trial0013	Run003	4.26442	13.5089	71	26.8	0.16	16	16.5	0.421053	0.421941	26.3579	4.89451	0.25167	-5.72822	49.3703	0.103398	141.6	78.6516	0.673684	0.675105	0.140706	62.0513	149	46.8	81.3537	117.387	0.162287	36.7794	5.08595	0.431934	61.1649	-	-	-	-	-	0.224706	0.0149804	0.0299608	14.3886	45.7018	0.206872	-7.90309	55.6174
4	76	mutant	Experimental	396	Trial0013	Run004	6.26765	9.14455	57	26.8	0.16	16	16.5	0.421053	0.421941	26.3579	4.89451	0.327877	-4.2299	62.7575	0.100555	126.6	75.3614	0.606316	0.582278	0.131823	83.7747	135.4	47	79.0646	112.827	0.209921	25.152	4.30475	0.554792	59.7179	-	-	-	-	-	0.191928	0.125953	0.00999625	8.02581	21.0834	0.398184	-7.35726	65.6942
4	76	mutant	Experimental	396	Trial0013	Run005	3.04765	20.9873	27	26.8	0.16	16	16.5	0.421053	0.421941	26.3579	4.89451	0.131898	-13.3088	54.0015	0.0749722	121	74.8666	0.656842	0.565401	0.0966467	63.8167	125.6	50	77.2086	101.707	0.127402	47.7586	6.0031	0.257302	50.076	-	-	-	-	-	0.116577	0.00999229	0	21.6529	17.646	0.145888	-13.5311	53.8437
4	76	mutant	Experimental	396	Trial0013	Run007	5.78002	7.3706	45	26.8	0.16	16	16.5	0.421053	0.421941	26.3579	4.89451	0.281514	-3.1633	41.0051	0.0710637	124	73.6369	0.530526	0.632911	0.0934488	63.2408	134.6	50	77.4658	101.627	0.194664	21.7823	4.02565	0.484164	59.8142	-	-	-	-	-	0.229604	0.0399311	0.00249569	7.82321	27.5455	0.31113	-6.17967	67.1747
4	76	control	Control	397	Trial0014	Run002	6.76205	13.7179	89	26.8	0.16	16	16.5	0.421053	0.421941	26.3579	4.89451	0.372063	-3.73122	25.6165	0.173218	153.25	80.0278	0.705263	0.886076	0.235399	52.3678	164.5	48.25	86.2842	133.933	0.109871	50.8115	5.47544	0.549354	72.4408	-	-	-	-	-	0.1698	0.0532707	0.226401	16.7952	63.87	0.369566	-7.79303	46.3529
4	76	control	Control	397	Trial0014	Run003	2.54154	16.6558	42	26.8	0.16	16	16.5	0.421053	0.421941	26.3579	4.89451	0.170103	-5.04234	36.2821	0.141239	146	79.5987	0.694737	0.696203	0.176327	69.5513	153	48.25	82.607	126.15	0.140085	45.6831	6.03465	0.323529	57.0656	-	-	-	-	-	0.156761	0.0166767	0.010006	16.7487	17.1085	0.18261	-7.05084	34.0702
4	76	control	Control	397	Trial0014	Run005	4.60998	19.7345	93	26.8	0.16	16	16.5	0.421053	0.421941	26.3579	4.89451	0.1842	-4.51713	34.0923	0.164779	154.5	82.3429	0.736842	0.886076	0.218965	56.1161	166.75	48	85.4061	133.383	0.112843	55.6986	6.24204	0.308659	62.3224	-	-	-	-	-	0.155989	0.0298703	0.00995676	18.6114	26.6837	0.151343	-9.64266	43.3214
4	76	control	Control	397	Trial0014	Run011	3.11571	10.7698	89	26.8	0.16	16	16.5	0.421053	0.421941	26.3579	4.89451	0.256822	-2.21999	42.0378	0.126493	152	80.401	0.690526	0.708861	0.164157	57.9139	159	48.8	83.2316	126.947	0.218995	29.6524	5.24568	0.480296	56.3482	-	-	-	-	-	0.171712	0.0423059	0.0472831	11.8154	39.5024	0.326502	-9.23296	65.045
4	76	control	Control	398	Trial0015	Run001	3.33662	11.1577	37	26.8	0.16	16	16.5	0.421053	0.421941	26.3579	4.89451	0.283713	-1.67501	39.6895	0.15101	160.8	84.0554	0.698947	0.734177	0.208217	57.7379	169.6	46.4	85.1044	136.92	0.132366	39.2635	5.11419	0.432063	68.4531	-	-	-	-	-	0.209788	0.0574418	0.0324671	11.5032	19.1226	0.229767	-6.02085	51.4209
4	76	control	Control	398	Trial0015	Run002	4.11123	16.1818	67	26.8	0.16	16	16.5	0.421053	0.421941	26.3579	4.89451	0.203566	-3.78132	45.3492	0.138219	149.2	79.637	0.682105	0.742616	0.187253	68.3885	159	47.6	82.5418	127.187	0.0997871	58.9627	5.79557	0.311835	64.8255	-	-	-	-	-	0.123071	0.013305	0.00997871	18.7878	16.6702	0.147186	-11.6157	54.2857
4	76	control	Control	398	Trial0015	Run005	6.58929	17.7095	31	26.8	0.16	16	16.5	0.421053	0.421941	26.3579	4.89451	0.151984	-6.23603	46.9277	0.123296	138.6	75.7233	0.623158	0.7173	0.165223	61.804	146.6	48.8	77.9751	115.853	0.112488	45.4173	4.9106	0.249973	55.0875	-	-	-	-	-	0.121987	0.0139985	0.0159983	18.1711	22.8768	0.18398	-7.91217	45.254
4	76	control	Control	398	Trial0015	Run006	1.39514	24.2392	56	26.8	0.16	16	16.5	0.421053	0.421941	26.3579	4.89451	0.139514	-5.29265	33.3333	0.146273	149.333	80.5678	0.785965	0.731364	0.188319	54.4444	160.667	49	83.9741	130.733	0.099653	67.8493	6.76139	0.234184	57.2727	-	-	-	-	-	0.099653	0.0298959	0.0199306	24.7988	21.8886	0.122905	-11.1166	43.3261
4	76	mutant	Experimental	406	Trial0016	Run002	6.99297	5.17046	156	26.8	0.16	16	16.5	0.421053	0.421941	26.3579	4.89451	0.402353	-1.30808	60.0407	0.0846843	129.333	76.1602	0.561404	0.703235	0.109557	61.1605	138.667	47.6667	79.7826	111.244	0.124696	54.7823	6.82349	0.483821	69.3781	-	-	-	-	-	0.3558	0.0399028	0.00665047	11.3774	86.923	0.365776	-12.1391	68.3785
4	76	mutant	Experimental	406	Trial0016	Run019	10.0018	11.5161	27	26.8	0.16	16	16.5	0.421053	0.421941	26.3579	4.89451	0.28861	-6.35656	52.3333	0.104819	136	77.8069	0.578947	0.7173	0.129691	68.7863	139.5	50	80.7395	114.617	0.169185	31.0656	5.16298	0.467746	62.3835	-	-	-	-	-	0.205676	0.0696644	0.0431256	11.0578	17.3988	0.270696	-7.05838	57.085
4	76	mutant	Experimental	406	Trial0016	Run024	9.88365	7.27569	65	26.8	0.16	16	16.5	0.421053	0.421941	26.3579	4.89451	0.301614	-4.26573	64.974	0.104227	127	75.369	0.568421	0.604782	0.151307	76.543	132.5	47.6667	77.7404	110.356	0.232674	21.9885	4.60223	0.536939	57.7197	-	-	-	-	-	0.198866	0.0417619	0.0536939	8.21638	20.7803	0.349673	-3.55598	40.333
4	76	mutant	Experimental	406	Trial0016	Run025	4.64619	10.0111	94	26.8	0.16	16	16.5	0.421053	0.421941	26.3579	4.89451	0.363918	-5.32736	61.066	0.0968243	130.5	73.7732	0.621053	0.85443	0.136354	70.2854	136.75	49.75	77.4754	107.55	0.18279	31.7145	5.52765	0.598222	61.2853	-	-	-	-	-	0.314066	0.0274185	0.0224333	10.6465	48.7557	0.416761	-3.42804	58.3275
4	76	control	Control	370	Trial0017	Run001	2.02762	19.3069	22	26.8	0.16	16	16.5	0.421053	0.421941	26.3579	4.89451	0.196436	-2.57657	35.5742	0.134429	163	84.1816	0.74386	0.857947	0.18595	59.6639	168	47	86.5436	134.222	0.129847	52.1327	6.65502	0.319624	59.375	-	-	-	-	-	0.156483	0.0266354	0.0133177	18.6784	4.86019	0.217245	-5.64094	34.7257
4	76	control	Control	370	Trial0017	Run005	6.22883	12.2049	45	26.8	0.16	16	16.5	0.421053	0.421941	26.3579	4.89451	0.233289	-7.55355	42.1014	0.0968243	126	75.1836	0.624561	0.661041	0.130876	57.5371	133.833	47.8333	77.4351	108.844	0.127976	37.4456	4.67467	0.36993	62.7748	-	-	-	-	-	0.217459	0.0299944	0.0199962	13.113	30.6533	0.263284	-16.147	69.6574
4	76	control	Control	370	Trial0017	Run008	2.36525	21.4605	27	26.8	0.16	16	16.5	0.421053	0.421941	26.3579	4.89451	0.147704	-21.919	64.9162	0.0689318	124.8	77.1887	0.581053	0.590717	0.0856318	65.6341	127.6	49.6	78.9287	102.933	0.12475	54.8382	6.0055	0.271954	55.5974	-	-	-	-	-	0.133066	0.0133066	0.00665331	22.0851	19.5209	0.179639	-16.2028	57.5513
4	76	mutant	Experimental	405	Trial0018	Run003	4.27747	11.6363	50	26.8	0.16	16	16.5	0.421053	0.421941	26.3579	4.89451	0.147069	-8.99136	52.7232	0.0901621	136.25	77.706	0.6	0.611814	0.122141	50.7143	138	48	78.407	110.75	0.275858	27.8369	6.81022	0.418773	38.9977	-	-	-	-	-	0.12962	0.00664719	0.00664719	14.0364	19.8479	0.209387	-11.3971	57.8004
4	76	mutant	Experimental	405	Trial0018	Run004	4.98	20.4093	40	26.8	0.16	16	16.5	0.421053	0.421941	26.3579	4.89451	0.149699	-4.92759	42.2756	0.0932712	146	77.2937	0.610526	0.7173	0.125694	50.7051	150.75	48.25	79.6084	112.033	0.146373	46.6001	6.78371	0.302726	51.2594	-	-	-	-	-	0.133066	0.00997996	0.00665331	20.8411	16.1323	0.167164	-9.24767	45.7852
4	76	mutant	Experimental	405	Trial0018	Run006	2.87366	13.6572	96	26.8	0.16	16	16.5	0.421053	0.421941	26.3579	4.89451	0.152726	-14.4806	59.198	0.104464	136.8	76.9199	0.623158	0.708861	0.138574	57.3033	144.4	49.6	78.8426	113.68	0.128109	40.4347	5.16108	0.28385	54.7844	-	-	-	-	-	0.130621	0.00753583	0.0175836	15.3798	25.0803	0.168803	-11.2311	53.3567
4	76	mutant	Experimental	405	Trial0018	Run007	5.53792	27.4966	79	26.8	0.16	16	16.5	0.421053	0.421941	26.3579	4.89451	0.103295	-16.4634	59.7436	0.065734	131.667	75.6407	0.589474	0.7173	0.0852765	52.6923	136.333	50.6667	76.7347	100.578	0.109959	74.5229	8.03247	0.199925	45	-	-	-	-	-	0.0999625	0.00333208	0	31.2668	48.625	0.1766	-14.0939	54.0404
4	76	control	Control	374	Trial0019	Run001	5.22471	12.5795	30	26.8	0.16	16	16.5	0.421053	0.421941	26.3579	4.89451	0.201796	-5.37666	34.2282	0.133955	142.6	79.9204	0.698947	0.725738	0.171264	48.6409	149.8	48.4	83.6362	125.227	0.184813	28.5465	5.13117	0.387108	51.6792	-	-	-	-	-	0.144853	0.0174823	0.0399595	13.1081	20.4674	0.265731	-8.36255	55.4183
4	76	control	Control	374	Trial0019	Run010	3.71734	20.5962	29	26.8	0.16	16	16.5	0.421053	0.421941	26.3579	4.89451	0.16444	-6.07432	24.6518	0.132356	153.75	81.3102	0.694737	0.738397	0.168776	39.6438	159.25	49.25	85.8348	130.667	0.116271	51.6972	5.99429	0.282372	58.3115	-	-	-	-	-	0.116271	0.0365423	0.0132881	20.0228	14.7816	0.169423	-8.42037	33.1343
4	76	control	Control	374	Trial0019	Run011	4.02253	13.0181	74	26.8	0.16	16	16.5	0.421053	0.421941	26.3579	4.89451	0.248919	-6.42213	50.0067	0.155008	162.25	83.9892	0.673684	0.706751	0.202532	72.6075	170.5	46	87.8525	136.317	0.202454	29.5559	5.49815	0.484562	58.3903	-	-	-	-	-	0.149351	0.0622297	0.0373378	11.4547	35.1087	0.308659	-4.81083	30.7475
4	76	control	Control	374	Trial0019	Run012	4.93879	16.394	61	26.8	0.16	16	16.5	0.421053	0.421941	26.3579	4.89451	0.185205	-6.86753	32.8549	0.128981	163.2	83.5642	0.707368	0.7173	0.16771	48.3349	169.2	49.2	86.3106	132.853	0.164294	32.9123	5.34306	0.353482	52.9516	-	-	-	-	-	0.146039	0.00663816	0.0564243	15.6762	23.281	0.236982	-8.05621	41.8391
4	76	control	Control	404	Trial0020	Run001	3.21169	16.8267	25	26.8	0.16	16	16.5	0.421053	0.421941	26.3579	4.89451	0.182957	-3.15426	27.869	0.120808	169.6	82.5123	0.749474	0.759494	0.168776	54.4538	180	48.8	85.4312	134.587	0.14915	39.8116	5.5715	0.343044	56.3716	-	-	-	-	-	0.152464	0.0132577	0.0298299	16.7128	20.662	0.190912	-11.3983	53.5714
4	76	control	Control	404	Trial0020	Run003	3.93083	22.2095	36	26.8	0.16	16	16.5	0.421053	0.421941	26.3579	4.89451	0.132528	-9.16649	56.1859	0.100378	180.25	84.3771	0.673684	0.738397	0.125694	67.9487	185.5	48	84.5854	127.817	0.133362	46.8784	6.06339	0.260055	49.0079	-	-	-	-	-	0.120025	0.00500106	0.00750159	21.9729	16.1362	0.150032	-13.5852	52.3706
4	76	control	Control	404	Trial0020	Run016	1.97328	18.9896	51	26.8	0.16	16	16.5	0.421053	0.421941	26.3579	4.89451	0.189355	-27.3095	71.131	0.0852765	145	77.2591	0.589474	0.696203	0.127026	43.75	151	46.5	77.6501	114.967	0.199322	31.299	6.23857	0.438507	54.5455	-	-	-	-	-	0.149491	0.00498304	0.0348813	18.5414	33.5093	0.159457	-13.9482	35.1396
4	76	control	Control	373	Trial0021	Run002	4.67259	18.2277	11	26.8	0.16	16	16.5	0.421053	0.421941	26.3579	4.89451	0.184707	-5.62858	38.6018	0.124806	146.75	82.1393	0.684211	0.886076	0.186542	59.6053	153.75	48.25	82.9815	128.183	0.143106	43.9626	6.15226	0.329477	56.6432	-	-	-	-	-	0.163075	0.0133122	0.00998416	17.9744	6.75335	0.179715	-9.36951	41.5327
4	76	control	Control	373	Trial0021	Run003	3.93829	21.5938	11	26.8	0.16	16	16.5	0.421053	0.421941	26.3579	4.89451	0.142078	-7.88854	42.2619	0.0999334	157.25	81.5675	0.663158	0.685654	0.126138	64.881	168.75	49.5	84.4697	124.717	0.122968	49.7085	5.92556	0.262553	53.3951	-	-	-	-	-	0.122968	0.00997037	0.00997037	21.2381	8.36361	0.147561	-9.74695	44.8141
4	76	control	Control	373	Trial0021	Run009	7.48403	29.4265	27	26.8	0.16	16	16.5	0.421053	0.421941	26.3579	4.89451	0.129723	-10.9013	36.1111	0.139759	154.333	82.0038	0.842105	0.759494	0.176475	62.2222	162.333	49	84.4754	128.156	0.139702	52.8055	7.11853	0.274414	49.2063	-	-	-	-	-	0.123071	0	0.00665247	26.741	12.0225	0.126397	-17.5107	50.9402
4	76	control	Control	373	Trial0021	Run013	6.89007	22.8356	35	26.8	0.16	16	16.5	0.421053	0.421941	26.3579	4.89451	0.159308	-6.8047	34.8237	0.117699	145.25	80.8699	0.810526	0.654008	0.160782	34.4631	146	48.5	82.5982	121	0.146032	48.4547	6.70267	0.308659	52.8037	-	-	-	-	-	0.139395	0.00663784	0.0232324	22.9428	21.0428	0.149351	-11.0513	40.1042
[truncated: 173 more columns]
