# Supplementary material for: Non-motor symptoms associated with progressive loss of dopaminergic neurons in a mouse model of Parkinson’s disease
Source: Front Neurosci. 2024 Apr 30;18:1375265. doi: 10.3389/fnins.2024.1375265 (PMC11091341; doi:10.3389/fnins.2024.1375265)
Supplement: Supplementary file 4 [file Table_4.xlsx]

## Sheet: catwalk.reduced
Session_no	Animal	Sex	Genotype	Treatment	Date	Days	StepSequence_NumberOfPatterns	StepSequence_CA_(%)	StepSequence_CB_(%)	StepSequence_AA_(%)	StepSequence_AB_(%)	StepSequence_RA_(%)	StepSequence_RB_(%)	StepSequence_RegularityIndex_(%)	BOS_FrontPaws_Mean_(cm)	BOS_HindPaws_Mean_(cm)	OtherStatistics_NumberOfSteps	OtherStatistics_Cadence	PrintPositions_RightPaws_Mean_(cm)	PrintPositions_LeftPaws_Mean_(cm)	Couplings_RF->LH_Mean	Couplings_LF->RH_Mean	Couplings_LH->RF_Mean	Couplings_RH->LF_Mean	Couplings_LH->RH_Mean	Couplings_LF->RF_Mean	Couplings_RH->LH_Mean	Couplings_RF->LF_Mean	Couplings_RF->RH_Mean	Couplings_LF->LH_Mean	Couplings_RH->RF_Mean	Couplings_LH->LF_Mean	Support_Zero_(%)	Support_Single_(%)	Support_Diagonal_(%)	Support_Girdle_(%)	Support_Lateral_(%)	Support_Three_(%)	Support_Four_(%)	F_Stand_(s)_Mean	F_MaxContactArea_(cm?)_Mean	F_MaxContactMaxIntensity_Mean	F_MaxContactMeanIntensity_Mean	F_PrintLength_(cm)_Mean	F_PrintArea_(cm?)_Mean	F_MaxIntensity_Mean	F_MinIntensity_Mean	F_MeanIntensity_Mean	F_MeanIntensityOfThe15MostIntensePixels_Mean
1	384M	male	control	placebo	2019-03-12	32	1	0	0	0	100	0	0	50	1.37131	3.18565	13	6.98877	0.8	1.14737	106.4	3.33333	98.1013	NA	78.481	39.1555	NA	60.1767	83.3333	45.7409	NA	56.1531	0	42.8571	35.7143	0	7.14286	14.2857	0	0.646385	0.265601	285.25	155.544	1.82105	0.381079	312.75	100.25	164.475	248.6
1	384M	male	control	placebo	2019-03-12	32	2	50	0	0	50	0	0	72.7273	1.29958	2.45077	17	4.32366	1.76842	2.57895	96.2458	17.3052	7.13951	95.6842	64.2857	50.5065	52.6316	44.419	47.5102	50.2814	50.3421	60.5655	0	9.32642	25.9067	0	0	22.7979	41.9689	0.877764	0.255829	267.4	153.357	1.45684	0.336487	295.2	98.8	163.787	235.987
1	384M	male	control	placebo	2019-03-12	32	2	0	0	0	50	0	50	88.8889	1.22363	2.04641	10	7.86354	1.89474	1.22105	6.01307	98.3278	89.7959	55	63.2653	41.9454	22.5	63.7255	71.1111	43.4783	98.125	59.1837	NA	NA	NA	NA	NA	NA	NA	0.610412	0.246946	267.667	152.754	1.61404	0.351765	292.333	98	163.457	239.467
1	384M	male	control	placebo	2019-03-12	32	2	50	0	0	50	0	0	80	1.54712	2.97468	13	6.64953	1.24211	0.673684	0	8.88889	96.6667	93.8806	53.3333	66.0784	52.0452	42.8571	61.9048	61.1765	55.5337	40	0	0	52.2222	0	0	41.1111	6.66667	0.682971	0.301725	319.167	165.243	1.50877	0.395588	334.167	95.1667	174.813	267.878
1	384M	male	control	placebo	2019-03-12	32	3	33.3333	0	0	66.6667	0	0	100	1.88819	3.00633	16	9.19688	1.11579	0.715789	88.2353	14.0562	102.564	85.901	61.8604	48.9747	32.9599	37.9355	55.5329	46.701	35.1447	49.2119	0	0	35.3333	0	2	28	34.6667	0.582853	0.300688	312.75	163.268	1.6	0.398401	344.5	96.75	170.969	264.183
1	382M	male	mutant	L-DOPA	2019-03-12	32	1	0	0	0	100	0	0	50	1.94796	2.41913	11	6.85459	NA	1.05263	95.4248	10.6383	101.732	NA	40	64.539	NA	23.8263	33.3333	47.8723	NA	27.5325	0	6.49351	22.0779	9.09091	0	58.4416	3.8961	0.600371	0.262196	264	155.448	1.54737	0.363165	291.5	96.9167	165.166	238.889
1	383M	male	control	L-DOPA	2019-03-12	32	1	100	0	0	0	0	0	33.3333	1.86639	2.21097	17	4.65146	1.76842	0.621053	93.0043	7.40741	99.9913	NA	30.5882	42.0598	NA	39.0696	22.973	47.9609	NA	48.4976	NA	NA	NA	NA	NA	NA	NA	0.788657	0.142601	222.8	141.64	1.23789	0.204486	237.633	97.9667	149.753	192.291
1	383M	male	control	L-DOPA	2019-03-12	32	5	20	0	0	80	0	0	86.9565	1.52743	2.91215	27	3.9223	1.46842	0.996491	95.5355	29.9257	96.7659	65.5505	57.9904	47.2663	42.688	48.0606	61.0485	46.8119	40.7771	47.8765	0	2.60223	13.9405	0.743494	0	39.777	42.9368	1.6754	0.381155	286.657	158.932	1.65173	0.518207	311	91.9143	169.643	260.177
1	394M	male	control	L-DOPA	2019-03-12	32	4	75	25	0	0	0	0	100	1.83122	3.38397	19	6.26522	1.65053	2.17263	89.7512	100.543	100.647	104.488	49.5935	56.3812	50.2694	44.7616	44.5209	48.3616	56.1032	52.5344	0	0	32.3276	0.431034	0	34.9138	32.3276	0.859408	0.242327	290.45	160.255	1.33895	0.332845	306.1	97.35	169.042	251.64
1	394M	male	control	L-DOPA	2019-03-12	32	5	0	0	100	0	0	0	100	1.40928	3.23689	22	10.2433	1.20421	1.59158	97.2046	94.2857	112.863	114.623	56.2721	53.0042	45.7704	46.8734	35.0955	37.2358	66.0893	61.2126	0	0	47.2727	0	3.0303	40	9.69697	0.419976	0.212836	289.8	156.621	1.37263	0.281768	306.6	99.2	163.085	234.533
1	394M	male	control	L-DOPA	2019-03-12	32	3	33.3333	0	33.3333	33.3333	0	0	80	1.43882	3.00422	19	9.44298	1.19579	0.449123	67.1343	98.2492	102.299	100.032	58.1214	65.3764	46.3384	43.3396	40.4942	53.6398	55.7056	46.3602	0	0	64.1026	1.28205	5.12821	25.641	3.84615	0.419159	0.24668	315.5	159.897	1.54737	0.329469	337.8	98.25	166.958	246.033
1	393M	male	control	placebo	2019-03-12	32	3	33.3333	0	0	66.6667	0	0	75	1.61814	3.25949	18	7.26631	1.54947	1.09474	101.961	21.1166	90.4963	92.774	54.7397	50.0292	41.4835	45.8094	54.1032	42.3054	44.5006	52.7493	0	0	22.7273	7.38636	0	63.0682	6.81818	0.552897	0.224028	286.15	159.444	1.31579	0.301754	299.8	97.25	164.839	238.87
1	393M	male	control	placebo	2019-03-12	32	2	100	0	0	0	0	0	100	1.35021	3.08017	12	14.723	0.673684	0.421053	96	12.9032	104.966	93.1034	55.3103	55.6989	42.9119	38.0741	49.7778	45.8065	46.3602	43.8621	0	0	79.3103	3.44828	0	17.2414	0	0.265646	0.165815	262.333	152.254	1.38947	0.221482	274	104	155.74	211.111
1	393M	male	control	placebo	2019-03-12	32	3	66.6667	0	0	33.3333	0	0	57.1429	1.91421	3.30922	25	8.2675	1.64211	2.02947	92.0933	105.476	7.01782	102.872	44.7847	60.4248	56.0188	41.4748	46.8767	52.7696	56.6595	46.6193	0	1.24481	36.0996	0	0.829876	46.888	14.9378	0.609184	0.200992	266.967	155.025	1.21544	0.262995	280.7	97.8667	161.447	227.122
1	393M	male	control	placebo	2019-03-12	32	2	50	0	50	0	0	0	88.8889	1.39241	2.81646	14	11.962	1.05263	0.715789	88.141	95.5882	105.635	15.1515	53.4921	51.7903	45.7912	48.0983	44.7436	41.5601	51.6835	56.4286	0	14.2857	57.1429	4.7619	0	23.8095	0	0.294126	0.22163	300.833	157.849	1.49123	0.297875	315.583	100.083	160.834	232.956
1	393M	male	control	placebo	2019-03-12	32	3	33.3333	66.6667	0	0	0	0	85.7143	1.19831	3.14346	18	7.55838	1.01053	0.547368	100.202	82.2581	103.704	101.562	51.3583	54.2287	63.2812	47.6431	35.5219	64.5265	61.1328	46.2607	0	1.16279	73.2558	0	0	18.6047	6.97674	0.631764	0.234155	292.6	156.449	1.38105	0.325827	315.4	98.2	161.874	237.827
1	390M	male	control	placebo	2019-03-12	32	4	50	25	0	25	0	0	100	1.5865	2.58228	18	13.629	0.610526	0.581053	100.088	102.778	101.235	94.5055	53.3976	48.5293	43.2506	48.1922	54.6296	49.4839	44.397	50.0993	0	0	70.9302	0	0	20.9302	8.13953	0.318321	0.375572	330.85	171.666	1.68	0.486165	341.3	97.9	180.547	282.373
1	390M	male	control	placebo	2019-03-12	32	3	33.3333	33.3333	33.3333	0	0	0	66.6667	1.50211	2.73418	20	8.42158	1.33053	2.10526	33.9785	89.4886	55.8463	107	52.6727	51.0207	88.75	40.7147	32.9165	31.7308	59.75	58.1828	0	0	22.3684	0	0	48.6842	28.9474	0.540069	0.341461	350.6	173.277	1.53825	0.440773	365.867	97	180.372	292.204
1	390M	male	control	placebo	2019-03-12	32	3	0	33.3333	33.3333	33.3333	0	0	85.7143	1.7827	2.75738	17	11.9425	1.06316	0.810526	100.833	94.4444	102.151	104.63	46.8993	47.0891	50.9259	51.0935	46.3316	48.3871	52.5132	51.6129	0	13.3333	65.5556	1.11111	0	11.1111	8.88889	0.332438	0.373973	325.25	170.854	1.63158	0.475683	348.75	98.25	179.935	286.9
1	392M	male	mutant	L-DOPA	2019-03-12	32	4	25	50	0	25	0	0	94.1176	1.42134	2.65823	22	5.27438	2.25263	1.58316	104.941	99.9772	62.2708	101.136	37.6947	46.5499	63.715	55.1569	58.2673	56.5057	38.2963	36.6463	0	0	29.2857	0	0	46.0714	24.6429	0.904928	0.17969	262.143	151.558	1.28361	0.238114	277.171	99.2286	158.958	217.421
1	392M	male	mutant	L-DOPA	2019-03-12	32	4	0	50	25	25	0	0	94.1176	1.30802	2.68354	19	7.40908	0.610526	0.389474	102.759	95.4468	97.6818	42.1591	39.9131	42.2222	59.6598	78.397	40.3493	48.4848	58.9365	50.569	0	6.48649	32.973	2.16216	0	35.6757	22.7027	0.595913	0.237708	294.8	159.633	1.39579	0.30664	317.3	100.6	164.218	240.617
1	392M	male	mutant	L-DOPA	2019-03-12	32	4	0	100	0	0	0	0	94.1176	1.33966	2.59916	18	4.50003	1.83579	0.496842	19.8648	87.0395	95.9817	2.67152	42.4864	48.8659	61.5312	51.8074	52.526	68.373	56.8355	41.4698	0	9.55414	51.5924	2.54777	1.91083	28.0255	6.36943	1.1818	0.127471	242.75	148.559	1.16842	0.174994	253.75	99.75	155.715	202.283
1	392M	male	mutant	L-DOPA	2019-03-12	32	4	25	50	0	25	0	0	80	1.30098	2.84911	23	5.04681	1.14386	1.42316	103.412	91.922	97.2153	97.4575	52.2418	47.8945	41.3699	52.1942	45.1351	46.6984	41.4832	53.9096	0	5.6962	38.6076	6.96203	1.26582	34.1772	13.2911	0.832345	0.185062	265.417	151.373	1.21754	0.238508	282.167	98.5833	158.442	217.722
1	389M	male	mutant	L-DOPA	2019-03-12	32	4	50	0	0	50	0	0	100	1.70886	3.00422	17	6.70517	0.8	0.378947	104.444	15.8813	104.526	83.576	52.6998	61.8677	49.9588	35.1422	52.3296	67.619	44.6686	37.6003	0	1.30719	44.4444	0	0	37.2549	16.9935	0.698892	0.250056	294.75	161.084	1.53684	0.347324	306.5	97.25	167.059	248.117
1	389M	male	mutant	L-DOPA	2019-03-12	32	4	0	25	0	75	0	0	100	1.30802	2.81857	21	5.73645	1.62526	1.86316	4.80618	98.2773	95.3819	99.4062	57.9299	39.1178	41.7284	57.2077	56.9109	45.6437	38.4587	51.5525	0	6.19835	42.1488	0.413223	0	33.4711	17.7686	0.743249	0.338619	330.6	170.64	1.44842	0.433133	343.6	97	176.314	277.707
1	389M	male	mutant	L-DOPA	2019-03-12	32	4	0	25	50	25	0	0	80	1.63854	3.18987	21	11.3926	1.11158	0.263158	101.238	104.112	113.216	57.9165	37.7647	57.8554	58.539	43.8922	50.0294	52.229	49.3254	49.1294	0	0	39.2857	0.714286	0.714286	49.2857	10	0.339136	0.290177	312.833	164.66	1.47368	0.368347	334	99.5	169.628	261.322
1	389M	male	mutant	L-DOPA	2019-03-12	32	2	0	0	0	100	0	0	88.8889	1.32911	2.93601	12	10.1912	0.273684	0.336842	5.88235	101.909	94.1176	98.1908	48.3456	40.9677	52.682	52.9412	58.8235	46.6935	37.6689	46.4461	0	0	91.4634	0	0	7.31707	1.21951	0.414754	0.277445	263.833	154.91	1.57895	0.379895	285.5	98.8333	163.539	239.867
1	389M	male	mutant	L-DOPA	2019-03-12	32	3	0	66.6667	0	33.3333	0	0	92.3077	1.59283	3.20042	17	10.3585	0.557895	0.833684	97.5678	96.7361	84.321	6.77812	49.5835	45.1852	48.8469	52.2654	49.477	48.75	47.6165	52.7179	0	0	67.8161	0	0	29.8851	2.29885	0.445948	0.196758	257.75	156.321	1.2	0.260271	273	99.25	164.439	230.5
1	395M	male	mutant	placebo	2019-03-12	32	4	25	25	0	50	0	0	100	1.71097	3.07173	18	13.988	0.484211	0.621053	12.2619	105.48	88.5909	90.6522	46.1032	50.2747	54.7723	50.069	59.4755	61.135	37.3499	40.8715	0	4	64	1.33333	2.66667	25.3333	2.66667	0.31479	0.248545	291.45	156.38	1.51789	0.326094	318.85	98	163.31	241.803
1	395M	male	mutant	placebo	2019-03-12	32	5	0	60	20	20	0	0	86.9565	1.49789	3.04668	28	5.19496	1.66316	1.32932	29.5416	98.5935	95.5999	3.0015	26.3964	47.4959	60.582	50.9911	49.7749	61.0084	45.8869	36.5144	0	2.49221	33.6449	4.36137	0	25.8567	33.6449	0.879526	0.213783	283.833	156.509	1.18596	0.278037	299.5	98	163.22	233.578
1	395M	male	mutant	placebo	2019-03-12	32	4	0	25	0	75	0	0	100	1.76512	2.97046	20	9.92103	1.72632	0.395789	10.3968	98.5115	87.7192	91.5476	37.1574	46.0254	56.0317	47.9696	52.381	58.7183	44.5238	36.7621	0	0	43.4426	0	0.819672	33.6066	22.1311	0.451849	0.206381	278.4	155.444	1.33193	0.273359	294.4	99.7	161.218	227.647
1	395M	male	mutant	placebo	2019-03-12	32	1	0	100	0	0	0	0	28.5714	1.55415	2.86317	20	4.36296	2.6807	2.61053	NA	79.592	NA	16.4109	NA	34.7293	80.597	61.5476	43.0866	60.6061	51.8685	NA	NA	NA	NA	NA	NA	NA	NA	1.08124	0.197498	286.833	158.826	1.15088	0.260567	302	98.8333	166.179	238.311
1	395M	male	mutant	placebo	2019-03-12	32	1	0	100	0	0	0	0	57.1429	1.62096	2.81294	11	11.6463	0.715789	0.778947	10.2431	96.2963	84.7222	NA	40.7407	45.2991	NA	46.4352	51.8519	56.6239	NA	37.5	NA	NA	NA	NA	NA	NA	NA	0.335302	0.225923	303.583	164.433	1.35088	0.288696	317.167	99.4167	169.251	247.272
1	415M	male	control	L-DOPA	2019-03-12	32	1	0	100	0	0	0	0	40	1.77496	2.59072	14	6.22242	0.663158	0.378947	7.40741	48.5501	NA	99.1235	NA	96.0958	46.875	58.9415	54.9488	16.8539	43.4409	NA	NA	NA	NA	NA	NA	NA	NA	0.563789	0.187371	263.533	153.499	1.38105	0.263765	271.4	98.8	159.156	218.844
1	415M	male	control	L-DOPA	2019-03-12	32	1	100	0	0	0	0	0	40	1.46273	2.52321	16	6.49666	0.673684	2.98947	81.0811	5.14042	NA	95.4022	NA	55.3251	11.3208	46.1416	52.0954	14.2857	49.8576	NA	NA	NA	NA	NA	NA	NA	NA	0.631956	0.18062	246.75	146.609	1.35088	0.268562	257.667	98.5	152.816	208.85
1	415M	male	control	L-DOPA	2019-03-12	32	1	0	100	0	0	0	0	40	1.45148	2.7173	16	4.81794	0.370526	1.97895	0.578035	101.508	NA	102.515	NA	40.9868	20.3209	52.7854	55.8011	19.4737	41.074	NA	NA	NA	NA	NA	NA	NA	NA	0.961949	0.168066	229.8	146.359	1.17053	0.231312	243.2	99	153.885	202.813
1	420M	male	control	placebo	2019-03-12	32	3	33.3333	33.3333	33.3333	0	0	0	75	1.43038	3.06048	20	9.35012	1.26316	1.03579	68.0298	95.3125	108.103	101.562	51.013	59.0461	55.7945	36.4776	34.2861	58.0227	65.7792	47.9196	0	6.12245	44.2177	1.36054	0	40.1361	8.16327	0.495564	0.179702	264	153.028	1.24421	0.236465	275.7	98.5	158.817	218.02
1	420M	male	control	placebo	2019-03-12	32	4	75	0	0	25	0	0	88.8889	1.71589	3.24895	22	11.0902	1.30526	0.808421	96.2963	104.781	100.751	94.9123	51.7	57.8411	46.9741	48.8215	54.5334	51.7193	50.2479	47.6197	0	5.83942	36.4964	1.45985	0	27.0073	29.1971	0.446813	0.151603	262.583	153.768	1.15789	0.201791	284.75	99.75	162.01	221.222
1	420M	male	control	placebo	2019-03-12	32	5	40	20	20	20	0	0	86.9565	1.62447	3.03295	25	7.40036	1.45263	1.41053	92.3526	102.698	100.898	97.232	33.7965	51.1952	62.2802	45.5766	31.154	49.0167	73.1778	48.6623	0	0.350877	25.2632	19.2982	0	29.1228	25.9649	0.567124	0.147161	236.333	147.679	1.23509	0.200163	249.167	97.5	153.992	202.767
1	420M	male	control	placebo	2019-03-12	32	4	50	25	25	0	0	0	80	1.51477	3.05591	22	7.54521	1.72632	0.934737	46.8801	54.541	97.8656	98.8889	55.4306	47.9993	44.1773	54.2671	55.1356	38.129	47.5198	65.4497	0	2.71739	38.587	8.69565	2.17391	44.0217	3.80435	0.59954	0.146658	261.5	154.409	1.14316	0.189385	274.5	98.35	157.86	210.387
1	410M	male	control	placebo	2019-03-12	32	3	0	33.3333	0	66.6667	0	0	92.3077	1.54008	2.92194	17	8.75825	1.50526	0.631579	105.566	103.717	94.8718	99.8538	42.2883	53.9517	59.3242	44.2011	48.5506	61.6799	54.3551	38.0342	0	0	56.6265	0	0	38.5542	4.81928	0.534079	0.260271	283	157.224	1.55789	0.342438	303.75	97.75	166.919	245.55
1	410M	male	control	placebo	2019-03-12	32	3	0	66.6667	0	33.3333	0	0	85.7143	1.47679	2.96414	17	9.39735	0.884211	0.652632	103.145	94.2308	96.1787	102.483	36.2927	43.5897	65.7881	43.1367	39.8207	50	61.2792	38.1054	0	0	45.4545	1.0101	0	46.4646	7.07071	0.405738	0.120364	208.75	139.961	1.12632	0.160338	221.75	99.25	146.131	176.65
1	410M	male	control	placebo	2019-03-12	32	4	25	0	0	75	0	0	100	1.55274	3.25738	18	8.54094	0.663158	0.791579	110.313	10.5556	92.931	89.5796	50.3072	44.9418	47.9186	50.7467	60.8101	58.0736	41.7857	41.4888	0	0	43.7956	0	0.729927	43.7956	11.6788	0.571746	0.170731	244.4	145.735	1.13895	0.227049	254.1	99.1	153.684	205.55
1	410M	male	control	placebo	2019-03-12	32	5	20	20	60	0	0	0	100	1.18143	2.74262	21	8.67647	1.34737	1.90526	89.3582	94.3322	111.131	106.341	60.4594	44.7169	32.4493	55.6122	49.1257	26.2978	47.2315	65.6096	0	0	31.7073	0	0	35.9756	32.3171	0.610698	0.193293	263.4	151.836	1.17895	0.251566	272.6	99	157.291	215.36
1	410M	male	control	placebo	2019-03-12	32	4	0	25	25	50	0	0	94.1176	1.44304	2.86076	20	7.4251	0.694737	0.867368	105.288	114.977	95.5205	104.709	48.9819	46.1945	56.6122	57.1775	53.6859	50.1062	51.4823	50.0523	0	0	45.7286	0	1.00503	50.2513	3.01508	0.571021	0.151543	231.5	149.433	1.05895	0.197913	246.9	101.6	153.655	201.12
1	407M	male	control	L-DOPA	2019-03-12	32	3	33.3333	33.3333	0	33.3333	0	0	92.3077	1.9135	3.08017	17	6.60392	1.21053	1.64211	103.587	101.02	96.5449	100.047	59.2427	39.2766	42.2523	54.2015	54.8239	42.5013	39.462	58.8429	0	0	45.3488	0	0	19.7674	34.8837	0.736811	0.189296	276.45	153.662	1.29263	0.256362	301.15	97.7	163.656	233.013
1	407M	male	control	L-DOPA	2019-03-12	32	4	0	25	25	50	0	0	88.8889	1.63291	3.06962	22	5.78712	2.50947	1.21263	117.514	55.4466	45.1033	52.9715	26.5035	44.3585	73.9693	46.1116	42.0621	59.5226	54.5959	34.4607	0	0	34.8765	0	0	41.0494	24.0741	1.0113	0.20111	274.1	155.428	1.29474	0.275372	293	98.3	163.895	230.66
1	407M	male	control	L-DOPA	2019-03-12	32	2	0	0	100	0	0	0	80	1.42405	2.94304	14	5.32673	1.27368	0.863158	82.0201	89.4886	17.8947	101.695	73.6842	55.3247	36.7424	36.2812	44.1316	96.4844	52.2688	NA	NA	NA	NA	NA	NA	NA	NA	0.79767	0.11992	260.25	151.828	1.12632	0.154564	266.25	100	157.102	199.75
1	407M	male	control	L-DOPA	2019-03-12	32	5	80	0	0	20	0	0	95.2381	1.49789	3.11031	24	4.04173	1.97193	2.77053	83.6984	9.85949	39.0695	89.6645	72.7007	47.5543	30.5388	45.0417	55.0504	34.8141	44.8683	62.806	0	7.00637	15.4989	0	1.06157	44.7983	31.6348	1.29426	0.28236	305.2	164.643	1.31088	0.381079	316.4	96.2667	171.125	261.853
1	407M	male	control	L-DOPA	2019-03-12	32	4	100	0	0	0	0	0	94.1176	1.50844	3.26944	20	4.92207	0.873684	2.03509	68.3776	4.88745	20.8728	96.1413	61.8473	67.4484	40.0839	34.0171	38.6959	40.9127	63.3296	61.1655	0	0	32.8063	0	0	56.1265	11.0672	0.95008	0.229181	288.75	160.582	1.18947	0.297579	299.25	98.5	168.409	241.6
1	408M	male	mutant	L-DOPA	2019-03-12	32	2	0	50	50	0	0	0	72.7273	1.62447	2.78481	14	8.74607	-1.29123	0.305263	52.7273	100	102.836	100	38.126	52.7778	62.0901	99.0909	99.0909	51.6524	50	38.126	0	12.3596	34.8315	0	0	44.9438	7.86517	0.399029	0.106151	226.25	145.475	1.16842	0.141683	234.25	101.75	151.449	185.75
1	408M	male	mutant	L-DOPA	2019-03-12	32	2	50	0	50	0	0	0	66.6667	1.67722	2.73558	12	13.6018	0.954386	0.463158	NA	100.858	33.8164	92.0635	48.3092	59.6872	NA	43.9614	44.5652	50	51.8634	45.8937	NA	NA	NA	NA	NA	NA	NA	0.262084	0.159449	287.833	158.6	1.49123	0.230513	300.083	102	161.196	231.167
1	408M	male	mutant	L-DOPA	2019-03-12	32	3	66.6667	0	0	0	33.3333	0	100	1.6962	2.79044	16	10.0391	0.968421	1.02456	85.2941	92.0094	113.158	60.6365	60.5263	56.5912	44.5272	37.9202	43.8025	41.0605	45.6401	54.5056	0	2.63158	63.1579	0	0	34.2105	0	0.537234	0.116308	228.467	143.169	1.49053	0.162381	248.533	101.533	151.25	192.489
1	408M	male	mutant	L-DOPA	2019-03-12	32	3	33.3333	0	33.3333	33.3333	0	0	100	1.94093	2.54571	12	11.4982	0.757895	0.715789	93.7796	98.6842	15.625	28	44.4196	62.8289	40.7143	38.8438	36.8661	52.0833	49.8571	45.7589	0	0	78.125	6.25	0	15.625	0	0.325534	0.104819	256.333	156.304	1.54386	0.161078	265.333	101.333	155.528	202.067
1	408M	male	mutant	L-DOPA	2019-03-12	32	3	0	0	100	0	0	0	100	1.09705	2.41561	16	7.226	0.533333	1.33684	85.7341	91.4753	15.2965	7.49059	49.8123	54.6312	45.4288	52.6959	33.2056	38.0392	64.5752	57.9518	0	2.46914	74.0741	0	3.7037	18.5185	1.23457	0.441614	0.155896	274	155.064	1.21053	0.198978	283	101.25	163.094	217.817
1	409M	male	mutant	placebo	2019-03-12	32	3	0	66.6667	33.3333	0	0	0	100	1.7827	3.03797	15	9.56102	0.673684	1.12281	97.5458	91.7636	93.3333	8.91869	38.9655	39.1342	55.8748	58.5439	50.8372	48.3397	57.897	49.0805	0	3.38983	84.7458	3.38983	0	8.47458	0	0.36607	0.139463	256.5	152.707	1.22105	0.186986	269.25	99.25	158.421	210.683
1	409M	male	mutant	placebo	2019-03-12	32	2	100	0	0	0	0	0	66.6667	1.82982	2.84459	18	6.63089	1.01053	1.67368	76.5887	102.742	112.956	75	78.4995	51.6667	30.4884	47.9448	54.0741	42.2756	36.292	61.9813	0	0	14.0496	0	0	29.7521	56.1983	0.69298	0.14266	254.167	151.773	1.30947	0.204782	262.9	98.5	158.545	210.74
1	409M	male	mutant	placebo	2019-03-12	32	2	50	0	50	0	0	0	57.1429	1.78662	2.37975	20	3.77508	2.18947	2.13895	94.3519	100.446	111.591	69.4048	30.9006	46.6229	64.9536	55.8315	51.5152	45.6691	50	50.9701	0	0	52.6316	3.50877	6.43275	36.2573	1.16959	1.1288	0.169589	263.029	154.734	1.17895	0.224612	277.029	97.8286	161.389	220.541
1	409M	male	mutant	placebo	2019-03-12	32	1	0	0	100	0	0	0	33.3333	1.77215	3.08017	16	4.38532	1.76842	1.37263	98.2352	88.5714	7.51963	NA	59.375	58.0997	NA	48.1956	7.78443	41.201	NA	67.3151	0	6.57277	25.8216	0	1.87793	65.2582	0.469484	0.741772	0.13431	259.8	150.049	1.16211	0.186898	274.2	100.4	155.778	203.027
1	399M	male	control	L-DOPA	2019-03-12	32	3	0	0	0	100	0	0	75	1.41936	2.98523	22	5.11373	1.74316	0.663158	6.47059	103.657	89.3817	89.9111	33.086	50.2924	57.8301	43.8674	67.6066	57.3959	49.3518	37.1974	0	0	40.6061	0	1.21212	23.6364	34.5455	1.20701	0.243492	290.889	159.397	1.44211	0.327387	307.556	97.3333	166.286	243.372
1	399M	male	control	L-DOPA	2019-03-12	32	5	20	0	0	80	0	0	100	2.01969	3.01688	22	9.2302	1.10175	1.59158	98.5207	8.93037	99.3899	90.1089	58.0164	50.8396	43.2244	46.7501	56.2904	50.9006	41.5136	48.4241	0	0	35.7143	0	0	28.5714	35.7143	0.59473	0.262107	276.167	158.375	1.50035	0.363609	299.267	95.1	167.658	250.078
1	399M	male	control	L-DOPA	2019-03-12	32	4	0	0	0	100	0	0	84.2105	1.56681	2.68354	23	5.99826	1.48211	1.48421	4.21	100.751	97.3414	97.7066	54.1452	39.1538	44.3932	42.8199	44.5387	52.923	36.8263	50.4466	0	0	33.9552	0	0	32.0896	33.9552	0.866464	0.214553	274.733	158.366	1.34456	0.296395	291.967	97.3667	166.153	236.776
1	399M	male	control	L-DOPA	2019-03-12	32	4	0	25	50	25	0	0	94.1176	1.55274	2.61603	22	8.84974	1.7193	1.58316	96.732	87.2408	103.327	21.8905	48.5204	42.2411	51.9391	48.4815	48.5612	41.2318	52.3949	61.7028	0	4.44444	37.2222	3.33333	0	40.5556	14.4444	0.540395	0.171619	252	152.546	1.25474	0.236287	270.8	99.4	160.183	217.56
1	399M	male	control	L-DOPA	2019-03-12	32	4	0	25	0	75	0	0	94.1176	1.15612	2.43761	22	5.02413	0.978947	2.07719	18.2929	104.001	80.9332	97.9951	43.7154	49.223	48.2003	42.4226	50.0742	52.7485	40.3445	45.0083	0	0	23.348	0	0	70.0441	6.60793	0.690319	0.187964	268.4	156.468	1.22105	0.256185	284.8	95.8	160.909	226.347
1	402M	male	control	placebo	2019-03-12	32	4	0	25	0	50	0	25	76.1905	1.68776	3.26627	25	4.27974	3.31228	2.75088	105.684	44.9986	99.9736	57.1137	60.105	44.1689	38.5127	54.634	52.7037	49.3235	45.9978	47.93	0	2.7027	13.8138	3.003	0	43.5435	36.9369	1.16003	0.302732	317.4	166.043	1.55789	0.411459	332.2	94.4	172.954	266.24
1	402M	male	control	placebo	2019-03-12	32	4	25	0	50	25	0	0	88.8889	1.39592	3.21378	22	6.04917	1.34737	1.71789	95.6323	95.5834	32.2283	100.877	69.7114	36.4693	29.6815	52.6501	60.2803	34.4801	40.7649	65.9171	0	5.34591	46.5409	2.20126	0	41.5094	4.40252	0.675855	0.268414	310.5	165.136	1.49474	0.356947	322.667	97.5	171.1	260.383
1	402M	male	control	placebo	2019-03-12	32	4	0	25	25	25	0	25	80	1.59072	3.41139	24	6.34096	1.22105	2.27368	49.6581	94.5376	40.7715	97.4659	61.0464	45.5713	113.123	55.4389	52.4098	44.6218	52.0142	52.0932	0	0	21.5947	1.66113	0.332226	34.2193	42.1927	0.957263	0.288519	304.733	164.658	1.44	0.365623	323.533	95.3333	172.769	262.893
1	402M	male	control	placebo	2019-03-12	32	3	33.3333	33.3333	33.3333	0	0	0	80	1.17089	3.02391	18	7.2651	2.04211	1.65263	94.7892	71.8883	106.247	25.2145	51.6837	53.3492	46.2559	49.1586	52.2112	45.4255	60.2925	58.288	0	0.662252	58.2781	4.63576	1.98675	33.7748	0.662252	0.629796	0.173662	240.75	149.629	1.48421	0.251832	259.5	99	157.269	215.167
1	402M	male	control	placebo	2019-03-12	32	2	0	50	0	50	0	0	66.6667	1.44726	3.10127	18	4.49505	2.24561	2.19789	70.3926	92.029	100.465	18.75	54.5712	31.4503	37.1652	61.6307	71.7384	26.3568	34.933	77.786	0	44.878	33.6585	0.97561	1.46341	16.5854	2.43902	0.692523	0.233977	272.9	157.377	1.35158	0.308594	290.2	96.95	164.689	237.08
1	400M	male	mutant	L-DOPA	2019-03-12	32	4	25	25	0	50	0	0	100	1.91139	2.63713	19	5.8883	0.589474	1.36421	100.692	13.866	107.935	88.8031	48.0426	42.4866	45.0565	56.6202	46.0368	44.5707	42.4625	60.2393	0	0.396825	31.746	0	38.8889	18.254	10.7143	0.717774	0.226693	271.8	155.447	1.62316	0.331335	294.4	98.45	164.842	238.29
1	400M	male	mutant	L-DOPA	2019-03-12	32	2	0	50	50	0	0	0	72.7273	1.6315	2.72855	17	7.48429	1.16491	1.61684	10.7143	89.8324	95.0397	17.6042	50.1465	49.0171	56.9253	73.7245	59.4388	40.9966	48.2292	61.5548	0	21.4286	51.7857	7.14286	0	19.6429	0	0.534452	0.186098	301.917	160.076	1.24211	0.232734	312.833	98.9167	165.583	231.978
1	400M	male	mutant	L-DOPA	2019-03-12	32	1	0	0	100	0	0	0	57.1429	1.83122	3.19269	12	4.02102	3.36842	1.24912	92.2354	78.3784	3.10889	NA	8.76289	46.3964	NA	52.0194	5.82011	39.7456	NA	53.6297	0	0	50	40.625	0	9.375	0	0.956309	0.176475	259.8	154.793	1.79088	0.276083	274.267	98.6667	162.335	227.116
1	401M	male	mutant	placebo	2019-03-12	32	3	0	0	33.3333	66.6667	0	0	85.7143	1.55063	2.76371	18	9.93326	0.768421	1.29474	93.4541	101.795	98.1602	100.833	44.5674	51.0684	54.5947	37.5842	38.0734	54.0919	60.8295	43.008	0	7.97101	38.4058	2.17391	0	47.8261	3.62319	0.425354	0.215856	301	160.773	1.4	0.282922	309.75	100.75	165.459	237.533
1	401M	male	mutant	placebo	2019-03-12	32	4	25	50	25	0	0	0	94.1176	1.97468	3.16737	21	7.11327	1.50877	1.03158	96.7332	94.2482	100.217	15.4418	45.4904	50.5714	57.1201	48.3148	43.3128	52.5418	51.5119	40.6594	0	5.21327	20.8531	0.947867	0	38.3886	34.5972	0.717867	0.269687	312.4	166.102	1.36421	0.35141	329	95.2	174.498	263
1	401M	male	mutant	placebo	2019-03-12	32	4	25	50	25	0	0	0	88.8889	1.40928	3.03797	22	10.2061	0.884211	0.884211	39.7554	92.8571	98.1927	106.574	37.4165	54.7525	58.062	46.2636	37.7706	50.071	63.554	48.3614	0	0	48.1928	3.01205	0	40.3614	8.43373	0.441482	0.189385	267.2	156.194	1.39789	0.247657	279.6	98.2	161.659	224.453
1	401M	male	mutant	placebo	2019-03-12	32	1	0	0	0	0	100	0	26.6667	2.05345	3.13643	18	4.81653	NA	0.522105	NA	100.461	NA	67.329	51.868	NA	48.9905	NA	NA	54.8505	NA	45.1315	NA	NA	NA	NA	NA	NA	NA	0.682971	0.124362	253.333	147.642	1.40351	0.218225	264.833	94.6667	154.991	207.844
2	409M	male	mutant	placebo	2019-03-26	46	4	50	0	0	50	0	0	72.7273	1.59353	3.1638	26	5.27096	2.29895	2.07719	102.302	13.4615	99.5233	77.0863	54.8557	60.1007	45.6357	46.868	63.6516	61.6748	37.8122	45.094	0	0	22.7848	0	0	49.789	27.4262	0.840874	0.161907	276	163.216	1.20842	0.202413	292.567	103.7	172.614	231.867
2	409M	male	mutant	placebo	2019-03-26	46	4	25	25	0	50	0	0	76.1905	1.62869	3.06329	24	6.45014	1.20421	1.55188	100.307	100.043	96.9568	95.1344	40.5592	51.4182	61.702	38.4963	40.9485	58.13	59.1273	32.2944	0	3.7037	22.5589	0.3367	0.3367	52.5253	20.5387	0.819038	0.151899	264.367	160.028	1.22526	0.19507	274.933	105.9	168.645	224.069
2	409M	male	mutant	placebo	2019-03-26	46	3	33.3333	0	33.3333	33.3333	0	0	85.7143	1.52743	2.83404	17	4.91844	1.65614	1.26316	107.366	7.15765	100	65.7474	49.4837	64.3179	90.5204	41.9133	23.6107	59.6463	79.2588	42.5592	0	24.4792	26.5625	5.20833	33.8542	7.8125	2.08333	0.791645	0.17837	269.8	161.302	1.30246	0.241735	286	103.133	169.473	232.236
2	407M	male	control	L-DOPA	2019-03-26	46	4	0	0	0	100	0	0	88.8889	2.14085	3.23207	23	5.40091	2.49263	1.68421	6.39029	32.5785	87.1993	74.4034	50.7881	62.9519	53.6684	40.7085	62.7688	69.9372	45.619	117.307	0	0	16.4835	0	1.0989	32.2344	50.1832	0.982007	0.160486	252.857	157.843	1.24511	0.208792	263.452	102.214	167.15	219.043
2	407M	male	control	L-DOPA	2019-03-26	46	2	50	50	0	0	0	0	61.5385	1.81435	3.16034	16	6.61302	1.45965	-4.11228	85.1569	108.844	14.9325	94.7368	58.062	37.7551	45.1998	46.1538	48.1225	47.9592	52.9822	58.1395	0	26.6667	36.6667	0	3.33333	33.3333	0	0.642505	0.0758605	215.4	145.114	1.05263	0.0955807	229.2	104.7	151.794	169.74
2	407M	male	control	L-DOPA	2019-03-26	46	1	0	0	100	0	0	0	36.3636	1.4135	3.11433	17	3.18866	0.932331	3.15789	91.2774	NA	17.2105	68.9189	111.7	NA	73.6165	80	44.1686	NA	54.5928	87.2549	1.6	10.8	1.6	0	0.4	11.6	74	2.93785	0.10097	225.833	149.918	1.16491	0.15486	234	104.333	156.856	192.378
2	408M	male	mutant	L-DOPA	2019-03-26	46	3	33.3333	0	33.3333	33.3333	0	0	92.3077	1.38537	2.66878	15	9.72967	0.336842	0.533333	92.8571	1.85185	97.1154	96.3845	54.8905	60.3276	42.7017	43.7229	47.9437	52.849	43.4141	43.3894	0	11.1111	45.2991	5.98291	0	24.7863	12.8205	0.425507	0.144644	255.917	155.038	1.4386	0.186098	268.25	106.333	162.386	210.506
2	408M	male	mutant	L-DOPA	2019-03-26	46	3	33.3333	0	33.3333	33.3333	0	0	85.7143	1.54641	2.75316	18	11.1545	0.901053	0.266667	98.4375	95.3373	119.937	101.003	42.2709	57.4643	58.6884	43.5938	43.8889	56.5893	52.4589	35.5863	0.769231	19.2308	40	1.53846	6.92308	22.3077	9.23077	0.341665	0.120631	266.7	156.459	1.18316	0.146302	275.75	106.3	160.87	200.417
2	410M	male	control	placebo	2019-03-26	46	3	66.6667	0	33.3333	0	0	0	92.3077	1.59775	2.91139	17	8.43794	0.463158	0.505263	100	110.541	100	87.5	49.2733	62.2043	48.3785	40.568	52.3327	57.7327	46.875	34.7141	0	1.6129	64.5161	0	1.6129	30.6452	1.6129	0.398534	0.124243	241.4	154.964	1.09754	0.15184	251.4	106.933	162.485	202.68
2	410M	male	control	placebo	2019-03-26	46	1	0	0	0	0	100	0	28.5714	1.25176	3.11031	17	4.68096	NA	0.764912	NA	108.559	18.8406	78.5417	27.1106	37.8151	78.125	NA	NA	40.9205	6.25	60.6113	0	58.209	35.8209	0	1.49254	4.47761	0	0.812173	0.129987	259.833	152.353	1.11579	0.171441	269.333	107	159.151	202.1
2	400M	male	mutant	L-DOPA	2019-03-26	46	4	0	0	25	75	0	0	94.1176	1.94093	2.79044	21	8.84055	1.06667	1.01895	101.214	53.855	99.5305	102.194	51.9964	33.7843	44.8516	60.2877	50.4748	34.9325	43.1163	65.0599	0	0	62.5	0.5	0	31.5	5.5	0.484352	0.158117	303.2	168.63	1.36421	0.208927	322	106	173.948	240.373
2	400M	male	mutant	L-DOPA	2019-03-26	46	5	20	0	40	40	0	0	95.2381	1.62869	2.69339	23	7.87627	0.985263	1.63509	87.209	108.09	108.571	95.6757	56.7591	56.4365	46.7406	46.5489	51.7986	49.5776	51.9066	48.8767	0	0	35.3211	0	0	33.0275	31.6514	0.651746	0.225154	314.433	173.013	1.45825	0.292427	335.733	103.933	180.86	261.913
2	400M	male	mutant	L-DOPA	2019-03-26	46	4	75	25	0	0	0	0	94.1176	1.68776	3.03165	18	8.90385	0.64	1.05263	92.8879	101.338	104.734	100.909	59.9208	43.4589	41.0997	51.6817	53.7098	39.468	45.0949	59.0234	0	0	44.8276	0	1.37931	20	33.7931	0.557791	0.214524	288.75	167.972	1.52211	0.308861	311.5	104.55	176.992	258.337
2	400M	male	mutant	L-DOPA	2019-03-26	46	2	0	100	0	0	0	0	88.8889	1.68073	3.12588	12	15.5469	0.126316	0.673684	5	98.5507	86.3636	101.515	43.5606	42.9607	53.6476	60	55	52.2774	45.4545	45.8333	0	0	84.7826	2.17391	0	13.0435	0	0.252455	0.186838	306.333	164.594	1.3193	0.23836	318.5	104.5	171.449	243.333
2	400M	male	mutant	L-DOPA	2019-03-26	46	4	25	50	25	0	0	0	94.1176	1.84388	3.28692	18	13.5191	0.957895	0.732632	102	92.381	100	102.727	51.5509	43.5322	51.2602	56.8333	50.1667	45.32	50.2842	54.2218	0	0	75.641	0	0	16.6667	7.69231	0.33882	0.13058	291.75	165.304	1.19158	0.165756	306	108.5	171.969	227.49
2	401M	male	mutant	placebo	2019-03-26	46	5	20	20	20	40	0	0	100	1.77416	2.85091	24	7.78696	1.10526	0.884211	98.5366	100.288	101.558	94.8674	48.5582	45.8462	50.463	39.2173	49.6595	56.3199	51.9423	42.2593	3.62903	0.403226	39.1129	0.403226	0	24.5968	31.8548	0.607879	0.140689	282.071	165.865	1.16792	0.170045	291.881	104.19	172.049	225.921
2	401M	male	mutant	placebo	2019-03-26	46	3	0	66.6667	33.3333	0	0	0	85.7143	1.70886	2.96624	20	11.7534	1.09474	0.954386	95.802	96.5517	102.829	102.632	47.5883	47.4138	50.1111	49.0965	46.7881	52.5287	52.837	50.8038	0	0	65	0	0	28.3333	6.66667	0.334287	0.122289	281.833	159.794	1.15088	0.146865	301.333	107.5	169.449	215.089
2	401M	male	mutant	placebo	2019-03-26	46	2	0	100	0	0	0	0	72.7273	1.68776	3.02391	14	12.6131	1.47368	-1.50175	100	115.116	101.235	8.33333	43.6187	43.0233	52.3359	58.3333	42.2619	45.3488	52.2096	59.0909	0	9.09091	77.2727	9.09091	0	4.54545	0	0.247362	0.0768377	232.75	152.456	1.05263	0.0892738	242.25	109.25	157.58	179.297
2	401M	male	mutant	placebo	2019-03-26	46	3	33.3333	0	33.3333	33.3333	0	0	66.6667	1.09353	3.03195	23	3.6028	0.849123	-2.42807	60.3498	44.0296	111.892	79.1563	48.6872	46.4722	58.1812	68.9884	45.3091	49.3369	69.8328	68.8095	0	14.0449	29.7753	17.4157	1.1236	37.0787	0.561798	0.497204	0.117847	254.667	156.087	1.08421	0.150714	264.5	108.333	162.979	202.75
2	402M	male	control	placebo	2019-03-26	46	3	33.3333	33.3333	0	33.3333	0	0	85.7143	1.54008	3.00422	19	7.68233	2.02105	0.533333	101.218	100.613	102.673	98.6025	49.0019	61.1935	55.7305	41.5505	40.6393	62.8185	57.7371	36.3996	0	0.719424	48.9209	0	0.719424	19.4245	30.2158	0.583766	0.18441	274.6	162.683	1.30947	0.224206	283.2	105.5	172.19	231.313
2	402M	male	control	placebo	2019-03-26	46	3	0	0	33.3333	66.6667	0	0	92.3077	1.55063	3.31224	16	14.4317	1.16491	0.410526	5.62219	98.6772	97.0238	92.6914	51.8078	47.4266	48.1975	48.8856	55.7141	50.8818	43.1605	44.5547	0	0	71.1538	1.92308	1.92308	21.1538	3.84615	0.28483	0.123029	260	155.359	1.26316	0.146569	267.25	108.25	163.387	203.4
2	402M	male	control	placebo	2019-03-26	46	7	0	14.2857	85.7143	0	0	0	87.5	1.59107	3.17511	37	5.29174	2.47218	2.32842	68.2522	75.3388	33.2873	28.3566	48.8634	52.1817	53.5606	47.5542	32.9187	42.3156	64.3098	62.4209	0	1.30112	18.9591	0.371747	7.24907	48.3271	23.7918	1.04311	0.19814	288.236	163.212	1.31053	0.253658	300.889	103.278	169.47	237.165
2	399M	male	control	L-DOPA	2019-03-26	46	3	66.6667	0	33.3333	0	0	0	100	1.57173	2.6301	14	17.1535	0.863158	0.884211	96	102.083	104.545	97.619	51.5152	54.1667	47.7226	43.6842	45.6842	50	54.2443	48.4848	4.54545	6.81818	84.0909	0	0	4.54545	0	0.206085	0.106596	263.917	157.247	1.38596	0.139611	275.5	108.25	159.246	197.9
2	399M	male	control	L-DOPA	2019-03-26	46	3	0	0	0	100	0	0	100	1.57173	2.70394	14	18.9047	0.8	0.533333	10.2632	5.13158	92.1053	94.8684	48.2456	48.2456	51.3158	51.3158	56.4474	56.9298	43.5526	43.0702	2.5641	0	89.7436	0	2.5641	5.12821	0	0.200983	0.209934	279.417	160.421	1.62807	0.261899	307.5	105.583	165.426	227.967
2	399M	male	control	L-DOPA	2019-03-26	46	3	0	66.6667	33.3333	0	0	0	85.7143	1.54219	2.88427	20	9.00772	1.75439	1.68421	96.3294	91.2851	99.5281	5.94762	54.8148	40.4838	47.1919	54.4177	49.9484	38.5913	38.3	57.2981	6.94444	0	58.3333	0	1.38889	30.5556	2.77778	0.447976	0.120897	254.6	159.904	1.2	0.150744	263.35	107.85	166.75	208.613
2	420M	male	control	placebo	2019-03-26	46	4	50	25	0	25	0	0	84.2105	1.90295	2.8913	22	9.01455	1.08632	1.12632	109.943	102.846	95.861	96.9841	48.6643	57.939	48.5238	42.1774	46.3941	48.4407	53.4167	46.8534	0	1.31579	44.7368	0.657895	1.97368	44.7368	6.57895	0.524902	0.0874084	224.8	145.756	1.12842	0.121519	237.4	107.25	152.278	179.567
2	420M	male	control	placebo	2019-03-26	46	4	50	0	25	0	0	25	88.8889	1.7827	3.14487	21	7.8204	1.56491	1.95088	76.5024	98.9316	31.6817	99.2364	59.6876	48.7821	37.8791	56.238	48.1748	38.9957	53.2515	57.2562	0	0.574713	31.0345	12.069	0.574713	41.3793	14.3678	0.449545	0.0740247	222.667	146.555	1.09123	0.0951958	237.417	107	154.688	175.291
2	420M	male	control	placebo	2019-03-26	46	3	33.3333	66.6667	0	0	0	0	85.7143	1.22363	2.65612	19	5.23555	1.46316	1.55789	104.379	105.419	98.8142	92.507	44.0587	47.7435	61.4719	56.2847	58.2624	52.6778	51.6251	44.543	0	0	62.2047	0	0	23.622	14.1732	0.944712	0.1336	253.8	155.442	1.12	0.169842	268.4	106.8	163.758	208.867
2	415M	male	control	L-DOPA	2019-03-26	46	3	0	33.3333	0	66.6667	0	0	75	1.72574	2.82138	20	10.6328	0.252632	0.178947	106.213	104.167	91.8442	94.4444	50.3821	46.4597	49.1137	52.5463	58.0605	55.3649	40.9382	44.6959	0	9.375	48.9583	3.125	4.16667	29.1667	5.20833	0.367366	0.11992	247.75	154.126	1.21895	0.163269	262.5	105.75	161.307	204.177
2	415M	male	control	L-DOPA	2019-03-26	46	1	100	0	0	0	0	0	100	2.38397	2.71308	10	6.19667	0.736842	NA	0	NA	100	91.4286	49.3197	NA	57.1429	37.5	46.875	NA	54.329	NA	NA	NA	NA	NA	NA	NA	NA	0.56703	0.0817233	245	167.955	1.32632	0.140351	268.5	110	164.939	208.367
2	415M	male	control	L-DOPA	2019-03-26	46	1	0	0	100	0	0	0	44.4444	1.35021	2.77778	13	5.29981	-4.71579	0.378947	NA	60.8042	NA	97.6608	NA	35.9392	51.6129	71.7391	46.118	NA	48.3871	NA	NA	NA	NA	NA	NA	NA	NA	0.408958	0.0741728	213.75	144.542	1.03158	0.0914946	226	108	153.55	170.11
2	392M	male	mutant	L-DOPA	2019-03-26	46	3	33.3333	0	0	66.6667	0	0	92.3077	1.46624	2.67511	17	7.22257	1.49474	0.989474	99.6988	7.28663	102.908	94.6624	42.4289	65.6052	58.9293	34.0612	40.794	68.1111	60.9461	34.4532	0	10.4839	45.9677	5.64516	0	28.2258	9.67742	0.62367	0.211415	294.25	165.863	1.52632	0.289585	313.75	104.25	172.776	245.1
2	392M	male	mutant	L-DOPA	2019-03-26	46	3	0	66.6667	33.3333	0	0	0	100	1.40084	3.16245	18	9.19263	1.46316	0.943158	102.659	102.05	93.7051	106.734	45.3365	37.0274	63.7205	65.119	48.5714	42.9113	49.0741	55.4526	0	0.793651	26.9841	0.793651	0.793651	33.3333	37.3016	0.551294	0.14346	268.7	155.352	1.30526	0.184855	283.15	107.95	163.454	210.037
2	392M	male	mutant	L-DOPA	2019-03-26	46	2	50	0	0	50	0	0	72.7273	1.48242	2.8903	14	10.2436	0.757895	1.13684	98.2759	93.7873	98.8095	50	61.6071	50.6614	33.75	48.1379	51.7241	51.8078	33.125	49.5536	11.9048	36.9048	40.4762	2.38095	3.57143	4.7619	0	0.292091	0.0915538	249.333	151.722	1.12561	0.122348	254.6	108.667	154.281	184.738
2	392M	male	mutant	L-DOPA	2019-03-26	46	3	0	0	100	0	0	0	85.7143	1.48383	3.15823	16	8.66867	-0.407018	-0.151579	110.692	76.3278	107.796	24.3175	50.6924	35.9286	44.8855	57.9463	39.6226	38.3695	48.9703	56.1845	0	16.0305	52.6718	9.16031	0	18.3206	3.81679	0.464266	0.0913465	247.25	157.068	1.17895	0.116959	263.417	107.333	164.621	198.378
2	389M	male	mutant	L-DOPA	2019-03-26	46	4	0	0	0	100	0	0	100	1.73418	3.20253	18	9.19466	0.778947	0.631579	11.443	6.42677	90.6877	92.5527	48.5089	48.3524	53.8996	53.6862	59.6087	57.0843	43.6975	40.9904	0	0	61.1111	0	0	31.4815	7.40741	0.522189	0.176505	282.15	167.157	1.2	0.22616	291.65	106.4	174.333	238.147
2	389M	male	mutant	L-DOPA	2019-03-26	46	4	50	0	50	0	0	0	100	1.23207	3.09072	18	12.6194	1.13684	0.736842	92.5833	93.4933	107.078	106.667	50.1623	51.713	47.3913	44.9722	44.0833	43.4217	54.7343	56.085	0	1.0989	69.2308	0	1.0989	23.0769	5.49451	0.325307	0.142927	268.4	159.934	1.16842	0.178459	278.5	108.45	167.008	218.833
2	389M	male	mutant	L-DOPA	2019-03-26	46	3	66.6667	0	33.3333	0	0	0	57.1429	1.32911	3.37176	25	8.95679	0.659649	1.48571	71.6206	90.05	110.289	102.44	52.9585	52.0408	47.2912	45.757	40.7001	41.2397	63.6416	59.8121	0	7.73196	38.6598	3.60825	1.03093	43.8144	5.15464	0.500544	0.135761	266.75	160.036	1.14035	0.175291	281.333	106.417	166.635	218.05
2	391M	male	mutant	placebo	2019-03-26	46	3	33.3333	33.3333	33.3333	0	0	0	100	1.79325	3.09072	15	11.4822	0.575439	0.477193	104.412	101.389	97.3443	100	49.2927	44.3247	48.7006	54.1317	54.1317	49.1379	46.7427	48.939	0	22.807	66.6667	0	0	7.01754	3.50877	0.288995	0.100081	246.833	152.051	1.21404	0.13739	256.5	107.75	158.157	194.394
2	391M	male	mutant	placebo	2019-03-26	46	3	0	100	0	0	0	0	100	1.63502	2.82349	14	14.3541	0.547368	0.407018	6.96023	95.9596	89.0625	105.128	44.2708	42.7536	56.7274	56.9167	52.75	49.473	47.9837	50.5208	0	0	78.5714	1.78571	1.78571	17.8571	0	0.291107	0.13887	262.167	156.198	1.28421	0.179436	279.333	106.083	163.32	211.072
2	395M	male	mutant	placebo	2019-03-26	46	4	0	0	75	25	0	0	94.1176	1.97468	3.0443	19	8.97702	1.05263	0.968421	92.5521	98.6866	107.24	97.6974	49.8536	56.1231	53.3842	43.266	46.71	50.1988	53.3293	52.3195	0	0.847458	58.4746	2.54237	0.847458	27.1186	10.1695	0.460878	0.115123	249.6	156.474	1.14526	0.144615	258.8	107	165.431	203.28
2	395M	male	mutant	placebo	2019-03-26	46	4	0	75	25	0	0	0	100	1.73418	3.22574	18	8.66822	0.642105	1.4	98.4416	86.9329	100.621	10.3004	53.5315	34.5981	42.6543	59.7835	48.2395	35.6528	45.2327	64.0786	0	11.5942	35.5072	1.44928	0.724638	33.3333	17.3913	0.47829	0.0818121	233.95	147.707	1.02737	0.104641	241.75	109.3	154.422	178.662
2	384M	male	control	placebo	2019-03-26	46	4	0	25	25	50	0	0	76.1905	1.42053	3.11814	21	7.43635	2.17895	1.35789	97.6538	12.4686	72.4902	61.3552	38.9832	52.7517	56.2121	49.1573	44.2546	54.7517	54.71	44.4315	0	0	23.5023	0.921659	0	50.2304	25.3456	0.579403	0.171737	287.667	161.355	1.29123	0.220001	301.5	103.5	168.594	228.056
2	384M	male	control	placebo	2019-03-26	46	4	25	50	0	25	0	0	84.2105	1.6512	3.43942	23	7.5703	1.84561	2.45053	31.5217	41.6565	62.1154	98.2466	49.3954	43.7586	45.865	54.9038	47.5299	37.5352	50.1293	59.6664	0	0	22.9437	0	0	45.4545	31.6017	0.689036	0.203538	279.5	163.572	1.26737	0.247776	295.867	103.8	170.997	235.9
2	384M	male	control	placebo	2019-03-26	46	2	0	50	0	0	0	50	72.7273	1.26582	2.76371	14	18.1454	1.79649	1.27719	27.6316	55.5556	81.5459	110.44	39.4928	48.1481	36.1035	40.7895	20.2381	96.2963	45.6349	42.4901	0	13.1148	47.541	0	8.19672	26.2295	4.91803	0.315099	0.204604	287.667	160.472	1.39649	0.255829	308.667	109.333	168.066	228.533
2	382M	male	mutant	L-DOPA	2019-03-26	46	3	0	0	0	100	0	0	85.7143	1.74051	2.46835	18	5.30508	1.97053	0.757895	8.725	6.09816	92.9838	91.9913	42.5168	49.7811	51.9665	49.9717	55.4397	60.5135	41.6022	38.1313	0	0.363636	46.9091	0	0.363636	22.1818	30.1818	0.97432	0.200933	286.3	163.74	1.40211	0.258938	298.05	102.45	172.095	239.037
2	382M	male	mutant	L-DOPA	2019-03-26	46	2	50	50	0	0	0	0	72.7273	1.64557	2.39451	15	5.11759	1.3193	1.85263	97.5549	105.747	100	38.3455	76.7123	48.1121	30.6703	49.7038	57.0683	37.0597	26.4521	79.4521	NA	NA	NA	NA	NA	NA	NA	0.814708	0.154564	281	162.262	1.21474	0.200489	294.9	103.7	168.785	225.307
2	383M	male	control	L-DOPA	2019-03-26	46	4	0	25	0	75	0	0	100	1.59283	2.9789	18	7.03888	2.12211	0.8	103.822	97.7517	96.3675	85.0756	40.6969	53.078	61.7935	41.1654	43.021	58.905	57.8021	36.4316	0	7.69231	54.5455	2.7972	0	27.972	6.99301	0.666164	0.221186	290.25	162.172	1.36842	0.279369	310.75	100.5	172.162	243.083
2	383M	male	control	L-DOPA	2019-03-26	46	5	20	20	40	20	0	0	90.9091	1.71308	3.14647	25	6.01102	2.09825	2.8391	86.676	56.7273	98.8556	58.1503	41.6176	49.5383	52.5411	48.1456	37.8245	41.5917	60.3674	49.4396	0	2.48227	23.0496	2.48227	2.12766	59.5745	10.2837	0.9366	0.336783	307.167	171.319	1.67298	0.427981	333.3	102	180.172	272.689
2	394M	male	control	L-DOPA	2019-03-26	46	5	0	0	0	100	0	0	100	1.66667	2.90436	23	6.88195	1.22105	1.11579	7.83661	6.14568	91.4322	92.4124	44.5023	51.6582	51.512	46.4304	52.4662	59.6037	45.9741	37.3302	0	0	28.2051	0	0	56.4103	15.3846	0.687638	0.180798	283.5	167.035	1.17614	0.227226	290.067	100.6	174.039	237.584
2	394M	male	control	L-DOPA	2019-03-26	46	4	100	0	0	0	0	0	88.8889	1.67932	3.29717	22	8.2965	1.33053	1.45263	84.6202	4.23927	39.2995	95.23	59.4444	54.3078	37.4359	44.4961	50.2274	44.1928	45.2885	56.9451	0	7.31707	33.6585	4.87805	0	34.1463	20	0.581974	0.183344	296.8	166.284	1.23789	0.230602	307.6	103.2	176.221	242.573
2	394M	male	control	L-DOPA	2019-03-26	46	6	16.6667	16.6667	33.3333	16.6667	16.6667	0	92.3077	1.45369	3.03797	29	5.95384	1.63609	1.83158	100.744	99.2039	104.419	105.693	41.5954	57.4755	56.2648	41.8537	37.7026	47.3158	60.3598	52.3791	0	0	24.8619	0	0	36.1878	38.9503	0.977735	0.220382	290.762	165.953	1.3604	0.282521	306.667	104.119	174.535	250.432
2	390M	male	control	placebo	2019-03-26	46	4	75	25	0	0	0	0	80	1.49789	3.04641	22	6.6077	2.53233	0.757895	90.126	42.3711	115.204	82.3749	49.0748	61.4115	50.8128	38.4431	42.0499	42.4415	58.2656	56.5409	0	7.94224	42.9603	11.9134	1.44404	31.769	3.97112	0.658775	0.138722	251.833	155.646	1.25965	0.19054	260.333	104.417	162.724	213.083
2	390M	male	control	placebo	2019-03-26	46	4	50	0	25	25	0	0	88.8889	1.5443	2.94655	22	11.9266	1.42316	0.673684	99.6206	9.45767	101.122	72.6976	54.6824	48.6176	43.201	47.3972	58.5749	51.6017	44.9226	47.0092	0	14.5161	50.8065	1.6129	8.06452	25	0	0.310374	0.117255	230.2	149.215	1.20421	0.151721	248.6	108	158.67	196.333
2	393M	male	control	placebo	2019-03-26	46	3	0	33.3333	66.6667	0	0	0	85.7143	1.4346	2.92827	16	8.55548	1.06667	1.42316	62.7097	89.4149	39.1755	6.8214	45.928	45.2574	50.4016	54.3519	43.9655	40.4392	52.64	62.094	0	0.775194	27.907	0.775194	0.775194	49.6124	20.155	0.652493	0.148346	276.75	162.109	1.34737	0.205197	299	107.75	171.034	229.333
2	393M	male	control	placebo	2019-03-26	46	2	50	0	50	0	0	0	100	1.23769	3.03797	12	12.2483	0.231579	0.126316	111.063	100	4.34783	100	47.8261	55.0366	47.619	42.4528	34.434	52.381	52.381	39.4303	0	4.34783	95.6522	0	0	0	0	0.249468	0.139018	257.417	156.772	1.26667	0.17914	273.167	110.167	162.609	209.856
2	393M	male	control	placebo	2019-03-26	46	2	0	0	50	50	0	0	72.7273	1.57384	3.26582	17	8.42516	1.21263	0.673684	96.6667	98.7196	100	110.114	41.8931	38.871	61.5385	63.5095	43.6987	35.0372	61.0256	61.8433	0	0	41.5842	0	0	49.505	8.91089	0.473683	0.186898	275.8	164.421	1.24	0.242327	291.15	105.5	170.985	235.463
2	393M	male	control	placebo	2019-03-26	46	1	0	0	0	100	0	0	66.6667	1.50141	2.95359	10	10.7069	0.589474	0.421053	4	100	NA	NA	NA	46.5517	NA	51.5862	51.8621	54.1667	44.4444	NA	NA	NA	NA	NA	NA	NA	NA	0.359637	0.14494	297	167.817	1.40702	0.206381	313.333	106.167	169.932	233.733
2	393M	male	control	placebo	2019-03-26	46	4	25	0	75	0	0	0	84.2105	1.36498	2.81013	19	8.98182	0.968421	0.452632	88.1217	51.3258	110.881	112.543	50.0846	48.4217	50.6311	55.602	39.8566	38.6995	61.6547	64.8084	0	3.64964	29.927	17.5182	0	42.3358	6.56934	0.439195	0.151899	265.35	161.05	1.13474	0.190628	280.7	108.15	166.165	221.273
2	393M	male	control	placebo	2019-03-26	46	3	33.3333	0	33.3333	33.3333	0	0	92.3077	1.59283	3.2173	15	9.03394	0.940351	0.726316	89.3939	97.0833	106.499	97.7778	55.9663	52.6175	41.0816	43.0781	45.4767	42.0139	52.5177	52.1089	0	0	34.0206	0	0	37.1134	28.866	0.572393	0.197202	284.75	168.538	1.24211	0.263824	301.5	105.5	173.288	245.967
3	383M	male	control	L-DOPA	2019-04-09	60	5	0	20	60	20	0	0	76.9231	1.99578	3.38231	26	6.93574	0.776608	0.678947	63.6194	61.2504	115.534	104.707	52.8955	55.2706	43.8168	43.2394	52.6133	50.1792	63.8461	66.4797	0	5.19878	18.6544	5.8104	1.83486	40.6728	27.8287	0.807532	0.313865	306.8	172.723	1.4807	0.423777	319.967	96.6667	179.6	272.632
3	383M	male	control	L-DOPA	2019-04-09	60	4	25	25	25	25	0	0	94.1176	1.42475	3.10127	22	8.24989	1.33684	1.23509	92.4291	92.4419	48.3846	109.824	36.4328	53.0136	64.108	42.6932	43.8554	54.6891	56.1604	42.5647	0	0	30.7692	0	0	27.2189	42.0118	0.608199	0.419868	332.567	177.96	1.53544	0.550744	350.133	96.7667	182.049	294.236
3	383M	male	control	L-DOPA	2019-04-09	60	4	25	0	50	25	0	0	94.1176	1.55556	3.57243	22	5.03772	1.57895	1.65263	94.5736	98.9489	6.5663	45.3857	50.6405	50.0963	55.2853	54.1966	49.2991	55.5157	81.827	44.7199	0	0	58.7156	0	0	26.6055	14.6789	0.818989	0.355023	289.367	160.937	1.33333	0.436568	309.233	95.5	170.839	258.416
3	383M	male	control	L-DOPA	2019-04-09	60	4	0	50	25	25	0	0	100	1.63502	3.16878	17	9.54701	2.12632	1.06667	97.7778	87.1349	100.625	23.4225	37.4471	45.3856	56.052	38.5891	35.5556	44.2296	56.8617	39.9383	0	0	60.9756	0	0	24.3902	14.6341	0.531206	0.378414	297.5	165.718	1.58947	0.501443	321.75	95.5	171.918	270.25
3	383M	male	control	L-DOPA	2019-04-09	60	5	20	60	0	20	0	0	80	1.64557	3.423	28	5.08755	1.89474	2.38947	26.3772	96.5798	58.4515	101.846	47.8488	44.5287	52.2615	58.6903	55.7882	51.1201	44.5237	49.1977	0	0	11.4144	0	0	30.273	58.3127	1.18188	0.387678	304.238	168.368	1.45965	0.505864	321.643	94.3095	175.587	272.413
3	382M	male	mutant	L-DOPA	2019-04-09	60	4	25	0	0	75	0	0	100	1.96203	2.88608	22	6.64768	1.10316	1.23789	101.895	6.13739	100.583	91.8641	53.9397	53.1987	48.9438	47.5295	53.3259	54.0045	50.5278	47.2436	0	0	51.0638	0	0.70922	36.8794	11.3475	0.710858	0.311792	300.333	164.621	1.51579	0.42046	310.333	95.6667	169.938	258.022
3	382M	male	mutant	L-DOPA	2019-04-09	60	5	60	0	40	0	0	0	90.9091	1.59072	2.87121	24	8.70879	1.65614	1.22947	90.6838	53.2511	7.80358	96.2356	56.9334	49.1352	41.2791	42.4538	45.8232	39.8055	50.1958	58.4741	0	4.91803	36.8852	1.22951	0.409836	32.377	24.1803	0.604276	0.256422	277.733	156.001	1.32491	0.336724	297.067	97.8333	163.702	239.251
3	382M	male	mutant	L-DOPA	2019-04-09	60	3	66.6667	33.3333	0	0	0	0	50	1.79184	2.81857	29	5.06004	1.70947	1.55789	68.6799	99.3506	41.0604	40.9966	107.999	53.0964	112.695	48.7527	39.4511	64.3581	56.6846	39.3186	0	20.0772	21.2355	8.88031	5.01931	41.6988	3.0888	0.823774	0.231747	261.078	151.835	1.31088	0.306107	275.022	96.6	157.279	222.553
3	382M	male	mutant	L-DOPA	2019-04-09	60	4	50	0	0	50	0	0	94.1176	1.70534	2.67089	19	8.58503	0.96	1.25263	102.392	18.1186	42.8618	88.9905	50.6686	45.27	41.5789	50.0853	57.0067	41.8119	38.3404	51.8665	0	18.1818	51.1364	2.84091	1.13636	21.0227	5.68182	0.53748	0.326893	290.667	161.135	1.5193	0.41972	310.833	96.8333	170.234	258.267
3	384M	male	control	placebo	2019-04-09	60	3	33.3333	0	33.3333	33.3333	0	0	92.3077	1.55063	2.91983	17	13.2569	0.863158	0.652632	98.5507	101.664	3.95963	95.8333	50.1739	53.7305	47.5274	47.7767	49.5395	52.0666	50.463	46.3706	0	0	69.7368	0	0	23.6842	6.57895	0.301731	0.381968	341.5	171.817	1.63158	0.486342	359.5	97.25	178.542	289.35
3	384M	male	control	placebo	2019-04-09	60	5	20	0	80	0	0	0	100	1.30802	3.15049	24	8.38042	1.77684	1.47368	73.4656	95.3668	22.1117	104.184	53.4319	56.935	49.2322	42.8819	36.956	39.7189	62.7895	58.4951	0	0	33.7079	0	0	29.2135	37.0787	0.590481	0.367459	355.333	172.664	1.4807	0.465171	374	97	177.838	292.656
3	384M	male	control	placebo	2019-04-09	60	6	16.6667	33.3333	50	0	0	0	96	1.24473	3.10277	28	9.28212	1.57594	1.3193	54.7395	95.7971	52.7375	104.435	47.5591	60.8243	51.4793	36.3309	31.0781	35.8456	68.913	56.0948	0	1.16279	20.155	1.55039	0	63.1783	13.9535	0.50947	0.337299	333.381	169.134	1.46967	0.428751	349.905	96.8571	174.143	275.171
3	393M	male	control	placebo	2019-04-09	60	6	16.6667	16.6667	50	16.6667	0	0	92.3077	1.34418	3.12613	29	8.01186	1.04662	1.7193	92.8715	94.1274	108.35	38.5788	59.1894	48.3021	41.8632	49.3978	48.9434	42.7416	49.8016	55.8313	0	2.35294	31.3725	0.392157	0	34.1176	31.7647	0.52913	0.377145	350.143	175.703	1.2812	0.458869	360	97.8571	180.615	297.743
3	393M	male	control	placebo	2019-04-09	60	5	20	20	60	0	0	0	95.2381	1.40084	3.04501	22	8.95894	1.10175	0.564211	92.3595	92.1378	106.567	105.591	41.4526	53.6688	55.9762	42.0131	36.0131	45.322	64.4622	48.7064	0	0	43.9153	0	0	36.5079	19.5767	0.520341	0.204604	282.6	158.611	1.14526	0.261218	297.367	99.2333	163.373	233.669
3	393M	male	control	placebo	2019-04-09	60	3	66.6667	0	33.3333	0	0	0	100	1.24473	2.86217	15	11.5935	0.168421	0.4	89.2276	98.8506	12.037	100	54.2328	58.1691	45.2991	46.8931	44.6429	46.5517	58.547	55.4233	0	1.81818	72.7273	1.81818	0	21.8182	1.81818	0.319359	0.280258	294	161.528	1.36842	0.356207	306.5	98.25	168.214	251.667
3	394M	male	control	L-DOPA	2019-04-09	60	3	0	0	0	100	0	0	100	2.12025	3.08017	15	11.4098	0.814035	1.0807	101.667	2.94686	97.2222	95.4015	46.742	46.8047	45.5626	40.7843	45.5882	49.8413	42.7245	41.4764	0	0	62.2807	0	0	28.9474	8.77193	0.417317	0.291657	309.083	170.12	1.56491	0.403287	320.75	95.9167	176.254	268.928
3	394M	male	control	L-DOPA	2019-04-09	60	7	42.8571	0	28.5714	28.5714	0	0	90.3226	1.37072	3.46695	36	5.4364	1.66316	1.82924	60.7448	100.875	109.721	95.8969	65.6126	54.29	34.6365	45.0151	49.3061	40.6442	48.4236	60.2695	0	1.99557	13.5255	1.10865	0	47.2284	36.1419	0.865249	0.365485	331.167	172.234	1.40526	0.459447	347.722	96.6944	178.801	283.703
3	394M	male	control	L-DOPA	2019-04-09	60	4	100	0	0	0	0	0	100	1.54852	3.13924	19	12.8829	0.867368	0.852632	86.0358	9.69697	11.9124	86.922	61.982	61.0303	36.316	36.0358	47.1445	51.5152	48.8315	46.633	0	8.40336	42.8571	0.840336	0.840336	32.7731	14.2857	0.357283	0.299622	292.2	161.886	1.34526	0.376815	307.85	98.2	170.086	256.72
3	394M	male	control	L-DOPA	2019-04-09	60	3	33.3333	0	66.6667	0	0	0	100	1.27286	3.07665	14	12.1618	0.905263	0.757895	108.847	95.4545	4.77273	96.1818	60	53.9474	35.2549	37.5711	37.6133	49.0431	60.3256	49.7727	0	0	66.6667	2.38095	0	30.9524	0	0.371291	0.304982	325.667	168.574	1.44912	0.380043	333.583	99	173.268	263.539
3	390M	male	control	placebo	2019-04-09	60	4	25	25	50	0	0	0	100	1.29958	2.91983	20	14.6782	0.496842	0.597895	96.6897	100	105.051	101.691	53.195	49.6936	47.7204	49.5262	47.3883	47.0588	50.7007	52.9109	0	0	62.5	0	0	22.1154	15.3846	0.3027	0.336131	340.2	170.805	1.38105	0.42354	350.8	99.6	176.981	278.84
3	390M	male	control	placebo	2019-04-09	60	4	25	25	50	0	0	0	88.8889	1.34177	3.05345	21	9.5859	1.62526	1.57474	65.8733	95.5026	116.461	102.817	56.6677	44.6245	36.7459	47.9763	44.1443	39.8361	58.0336	62.2128	0	6.39535	30.2326	1.74419	0	50	11.6279	0.46919	0.337197	344.6	171.175	1.39789	0.425672	363	97	174.382	278.533
3	390M	male	control	placebo	2019-04-09	60	3	0	100	0	0	0	0	100	1.4557	3.17511	16	16.7247	0.326316	0.463158	4.46429	94.6667	95.5357	107.609	44.0476	44.1228	56.5908	58.5835	48.6801	48.8772	52.1049	49.6032	0	0	83.3333	4.54545	0	7.57576	4.54545	0.234185	0.29447	319.75	163.531	1.37895	0.364202	339.25	101	170.043	262.033
3	395M	male	mutant	placebo	2019-04-09	60	4	0	0	0	100	0	0	88.8889	1.83966	3.15049	20	7.88192	1	1.05263	100.547	6.7801	98.043	93.8607	47.1383	52.4627	51.376	42.679	50.87	57.8453	48.8749	38.6004	0	0	32.8205	0	0	29.7436	37.4359	0.673368	0.231312	293.8	157.836	1.30526	0.300244	305.2	95	165.669	238.16
3	395M	male	mutant	placebo	2019-04-09	60	6	0	16.6667	66.6667	16.6667	0	0	96	1.47227	3.16983	30	7.86452	1.6	1.02256	94.0488	85.1865	106.548	110.735	44.4711	45.0704	57.1939	53.2798	40.867	40.5648	59.816	55.9458	0	0	35.7143	0	0	36.0902	28.1955	0.629287	0.219663	293.357	159.005	1.19699	0.297928	304.25	96.9107	163.387	240.857
3	389M	male	mutant	L-DOPA	2019-04-09	60	6	16.6667	16.6667	66.6667	0	0	0	96	1.20956	2.86091	27	6.76821	1.1609	1.45263	55.9526	92.8491	92.5931	23.4645	51.328	45.4591	47.8529	51.4618	41.6088	39.1977	58.8273	59.3925	0	0	27.6276	0	0	44.4444	27.9279	0.859194	0.402102	350.333	176.98	1.50175	0.534162	363.833	95.8333	182.388	302.133
3	389M	male	mutant	L-DOPA	2019-04-09	60	8	25	25	50	0	0	0	88.8889	1.15506	3.29274	40	5.42752	2.00421	2.09684	65.6222	95.1122	107.931	28.7559	53.4193	58.3061	46.0886	40.1332	37.2899	40.2465	64.5214	59.2531	0	0	13.786	0	1.02881	39.5062	45.679	1.09504	0.404126	329.028	170.086	1.46199	0.52069	342.597	97.0694	175.325	282.344
3	389M	male	mutant	L-DOPA	2019-04-09	60	7	14.2857	57.1429	14.2857	14.2857	0	0	87.5	1.15506	3.1441	36	5.6668	1.46316	1.83732	39.478	93.9819	103.471	101.847	52.7449	51.9467	46.4073	50.0447	44.0067	41.0198	55.2703	61.5783	0	0	17.0354	0	0	54.8673	28.0973	0.944438	0.308239	304.625	164.599	1.27895	0.403509	319.375	97.625	169.621	261.275
3	392M	male	mutant	L-DOPA	2019-04-09	60	5	40	0	60	0	0	0	100	1.35724	2.79184	24	13.2286	1.14386	1.57193	82.4673	92.2931	18.466	110.886	55.1947	55.2133	44.0012	44.152	35.6342	37.5109	64.9753	63.0904	0	0	40.4959	0	0.826446	48.7603	9.91736	0.329746	0.320675	315.333	168.052	1.42456	0.403583	323.167	98.6667	172.394	268.1
3	392M	male	mutant	L-DOPA	2019-04-09	60	4	0	50	50	0	0	0	88.8889	1.49367	2.85232	19	11.2694	1.10316	1.12	101.067	80.7921	97.2222	7.46204	46.4547	45.0351	52.7012	57.5183	47.3128	45.6868	50.9608	55.0931	0	0	44.9275	0.724638	0	24.6377	29.7101	0.479672	0.219942	265.85	156.446	1.28	0.290295	287.9	98.75	163.364	239.3
3	391M	male	mutant	placebo	2019-04-09	60	3	0	0	33.3333	66.6667	0	0	92.3077	1.61181	3.00633	18	11.1749	0.421053	0.568421	101.068	97.6562	101.468	104.874	46.4331	49.1531	57.4408	49.9396	50.0866	50.9191	52.2454	50.5051	0	0	75.2577	0	0	19.5876	5.15464	0.367805	0.381701	318.55	173.591	1.52842	0.507395	340.8	98	182.737	288.713
3	391M	male	mutant	placebo	2019-04-09	60	4	0	50	50	0	0	0	94.1176	1.46554	2.91772	20	13.0362	0.606316	1.03158	61.0119	84.1989	46.2773	104.14	57.4118	43.4092	46.0535	57.29	39.2857	40.4072	61.5481	62.2196	0	0	39.4231	9.61538	1.92308	40.3846	8.65385	0.286505	0.417677	325.1	173.82	1.66456	0.54192	341.933	99.4333	180.471	284.973
3	391M	male	mutant	placebo	2019-04-09	60	6	16.6667	16.6667	50	16.6667	0	0	96	1.65963	3.27004	29	5.22259	1.85865	2.25564	95.4511	93.9076	102.521	96.1945	42.5163	54.5468	53.6023	43.4111	38.4766	51.9832	60.5332	44.6682	0	0	29.7491	0	0	45.1613	25.0896	0.878607	0.368601	351.357	174.876	1.39549	0.464664	363.738	95.7143	181.25	294.597
3	415M	male	control	L-DOPA	2019-04-09	60	4	0	0	100	0	0	0	84.2105	1.77918	3.21077	25	4.71047	0.409023	1.72632	84.8351	92.8391	16.7412	100.846	58.6875	51.1036	45.9027	47.8184	54.9995	40.8404	68.4552	63.0193	0	8.94569	25.5591	6.07029	0	41.5335	17.8914	1.02435	0.283663	310.333	173.345	1.43158	0.394996	326.833	97.5	178.037	273.867
3	415M	male	control	L-DOPA	2019-04-09	60	4	0	25	25	25	25	0	94.1176	1.55977	2.85654	22	9.0563	0.783158	1.31368	93.1534	55.4513	103.558	25.9834	36.3651	43.7769	59.4981	53.2401	49.3427	38.2459	52.5068	65.1861	0	5.43478	35.8696	6.52174	0	45.1087	7.06522	0.429265	0.22237	264	156.547	1.21404	0.273003	279	99.9667	164.645	228.484
3	415M	male	control	L-DOPA	2019-04-09	60	4	25	25	25	25	0	0	94.1176	1.56329	2.86076	19	11.5049	0.673684	1.06947	91.1468	93.6364	105.095	103.66	51.2838	47.04	47.0688	52.3607	45.3014	43.2759	52.052	56.3259	0	0	55.8824	0	0	31.3725	12.7451	0.365228	0.273951	290.8	165.812	1.34737	0.349634	301.65	97	170.449	254.527
3	420M	male	control	placebo	2019-04-09	60	4	25	25	0	50	0	0	88.8889	1.55063	2.92465	21	9.458	1.50877	0.968421	102.194	42.4148	94.9588	96.5774	43.8242	44.447	57.9044	46.0854	47.9776	49.5152	48.8881	44.0842	0	6.14525	33.5196	2.23464	0	47.486	10.6145	0.516185	0.281146	310.9	169.89	1.39158	0.368465	325.95	97.3	174.218	268.283
3	420M	male	control	placebo	2019-04-09	60	4	25	25	25	25	0	0	100	1.48312	2.95148	18	11.1594	1.11579	1.25474	102.778	90.7726	97.8422	108.681	45.0151	48.4562	57.916	53.3069	44.1005	50.7722	54.0298	51.0135	0	0	64.7059	0	0	22.549	12.7451	0.420175	0.25352	272.4	158.604	1.26737	0.324761	285.9	100.25	164.104	240.537
3	407M	male	control	L-DOPA	2019-04-09	60	4	75	0	0	25	0	0	100	1.65401	2.99367	19	7.85551	0.894737	1.42316	93.0523	7.1885	102.016	93.6092	53.3778	53.1231	40.4185	46.7407	55.7639	51.6219	42.7018	46.8559	0	0	36.6013	0	0	30.0654	33.3333	0.650393	0.269687	300.4	164.302	1.46526	0.361004	313.4	95.2	170.432	257.067
3	407M	male	control	L-DOPA	2019-04-09	60	5	40	0	60	0	0	0	95.2381	1.21519	3.4127	23	5.38054	2.75489	2.53474	90.3768	87.8708	11.3605	98.5178	55.8917	43.9492	51.4471	56.7751	45.4984	35.855	65.3395	66.2042	0	5.55556	24.537	0	0.462963	43.0556	26.3889	1.19171	0.440595	335.6	175.226	1.67579	0.574906	365.2	97.2	181.961	301.027
3	407M	male	control	L-DOPA	2019-04-09	60	4	0	50	25	25	0	0	100	1.4346	3.26582	18	6.97524	2.30175	2.41053	100	62.3077	99.2423	43.8192	35.6642	42.4228	60.4315	57.9453	30.1062	44.2862	65.2002	54.4466	0	0	26.178	0	0	48.6911	25.1309	0.728671	0.314457	314	167.48	1.45263	0.405063	325.75	94.5	173.669	267.983
3	407M	male	control	L-DOPA	2019-04-09	60	5	80	20	0	0	0	0	95.2381	1.56821	3.24191	24	4.89841	1.08632	1.67719	87.4301	105.653	114.068	95.3179	63.144	52.5716	40.2432	51.9846	59.6829	46.434	50.5925	56.9636	0	0	31.3559	0	0	49.1525	19.4915	1.04453	0.28011	315.167	165.766	1.29123	0.377822	334	97	170.723	263.367
3	408M	male	mutant	L-DOPA	2019-04-09	60	3	33.3333	0	0	66.6667	0	0	100	1.67722	2.62658	16	11.8347	0.484211	0.421053	100.087	4.75444	102.18	88.5586	51.8239	52.3859	47.0571	42.684	51.4286	55.2421	50.6607	42.8741	0	0	59.375	0	0	31.25	9.375	0.381734	0.305574	297.5	167.109	1.42105	0.425938	312.5	98	176.118	272.517
3	408M	male	mutant	L-DOPA	2019-04-09	60	4	25	50	25	0	0	0	94.1176	1.61392	2.9789	19	11.3483	1.12281	0.821053	96.9643	89.0625	99.8449	103.938	42.8881	36.292	54.2871	36.2426	43.244	35.9139	49.7694	38.0362	0	0	38.1818	0	0	39.0909	22.7273	0.399028	0.263735	297.5	163.991	1.24421	0.328847	303.75	98.95	168.114	247.697
3	408M	male	mutant	L-DOPA	2019-04-09	60	4	0	0	100	0	0	0	100	1.55274	2.8692	17	15.4334	0.768421	0.421053	95.9722	96.9697	105.25	103.333	51.1228	54.321	53.5185	50.6913	46.6625	47.5309	55.1852	54.6316	0	0	82.0513	5.12821	0	12.8205	0	0.270143	0.256629	311.25	165.122	1.36	0.334177	320.15	99.85	168.853	255.257
3	408M	male	mutant	L-DOPA	2019-04-09	60	3	33.3333	33.3333	33.3333	0	0	0	92.3077	1.4346	2.827	16	12.3479	0.442105	0.568421	89.5833	97.6871	109.337	5.09259	54.3571	48.4754	43.1257	46.9907	45.3704	40.6098	52.3008	59.2902	0	0	68	0	0	29	3	0.331078	0.287364	283.25	160.749	1.4	0.356207	303.25	98	167.703	247.783
3	408M	male	mutant	L-DOPA	2019-04-09	60	6	33.3333	33.3333	16.6667	16.6667	0	0	96	1.4135	2.88854	26	8.33457	1.31228	1.93158	95.0917	97.9597	92.3761	103.319	52.6064	48.9627	47.5623	55.3048	51.1157	43.6441	51.332	54.1418	0	0	34.375	0.390625	0	44.9219	20.3125	0.631135	0.231845	290.667	158.665	1.27018	0.298172	299.333	95.5	164.264	239.078
3	409M	male	mutant	placebo	2019-04-09	60	3	0	33.3333	66.6667	0	0	0	100	1.44515	2.391	14	12.1805	1.26316	1.09474	94.5946	86.3122	6.06061	102.778	45.2121	43.1434	46.5176	52.8891	40.3541	38.3413	50.2912	59.3333	0	0	67.2414	0	0	25.8621	6.89655	0.500391	0.222518	288.25	159.956	1.41754	0.30054	307.5	98.0833	163.05	239.467
3	409M	male	mutant	placebo	2019-04-09	60	5	0	40	40	20	0	0	100	1.4557	2.72212	24	10.2799	2.12211	2.05714	92.6398	87.6093	104.668	14.7768	46.0831	45.7822	49.1071	54.7234	42.1478	40.6526	56.5327	58.7851	0	3.5503	35.503	0	2.36686	37.8698	20.7101	0.477772	0.25731	301	163.64	1.36842	0.339922	317.167	98	167.836	255.433
3	409M	male	mutant	placebo	2019-04-09	60	4	0	100	0	0	0	0	100	1.63502	2.50633	18	9.26267	0.694737	0.789474	12.8049	90.388	90.2489	9.97151	36.2323	37.3898	55.9117	62.0015	52.6528	50.5732	49.905	50.6173	0	0	47.4747	2.0202	4.0404	46.4646	0	0.389009	0.240728	296	160.173	1.42105	0.327781	309	98.25	163.932	245.183
3	410M	male	control	placebo	2019-04-09	60	4	25	0	0	75	0	0	88.8889	1.50844	3.05204	19	12.4387	0.294737	0.749474	110.872	7.02581	99.9795	92.7335	54.6386	50.6734	50.5834	49.3253	57.6712	56.633	44.4148	48.1567	0	0	53.3981	0	0	35.9223	10.6796	0.370756	0.27626	291.75	163.854	1.36632	0.351233	309.4	99.05	169.418	252.97
3	410M	male	control	placebo	2019-04-09	60	4	0	50	0	50	0	0	94.1176	1.77004	3.20816	20	10.852	0.77193	0.589474	101.961	93.87	97.8139	97.5715	52.4701	39.4492	48.2992	58.3337	53.7477	41.5326	45.9303	59.5152	0	4.86111	55.5556	1.38889	0	31.25	6.94444	0.403386	0.270575	290.65	159.38	1.40842	0.357628	306.15	97.85	166.827	247.33
3	410M	male	control	placebo	2019-04-09	60	3	33.3333	0	33.3333	33.3333	0	0	100	1.62447	2.96414	16	14.3406	0.673684	0.505263	102.083	100.833	95.7419	107.692	47.3472	50.0397	56.5719	50.0298	50.7937	53.9683	51.5866	45.6959	0	1.78571	78.5714	0	1.78571	17.8571	0	0.29138	0.218521	296.75	158.138	1.30526	0.283367	310.25	97.5	162.268	238.367
3	401M	male	mutant	placebo	2019-04-09	60	3	0	100	0	0	0	0	92.3077	1.70886	2.48523	17	11.8922	0.842105	1.29474	9.41558	97.9167	87.5375	103.612	49.4995	39.5098	49.2504	61.2915	54.2208	47.8922	43.0597	49.5436	0	0	65.2174	0	0	21.7391	13.0435	0.343829	0.286032	283.75	162.185	1.42105	0.365534	298	98	168.683	251.05
3	401M	male	mutant	placebo	2019-04-09	60	4	75	25	0	0	0	0	94.1176	1.76371	2.75949	20	12.8706	1.15368	1.48421	97.559	103.294	103.744	96.7273	62.0762	44.2207	44.3397	55.3983	58.7203	41.724	48.6858	58.8072	0	1.0989	70.3297	0	1.0989	19.7802	7.69231	0.317192	0.109793	223.2	143.726	1.13684	0.144615	235	100.8	148.363	182.12
3	401M	male	mutant	placebo	2019-04-09	60	3	0	33.3333	66.6667	0	0	0	100	1.78059	2.77426	18	14.4419	1.11579	1.47368	97.601	87.776	9.90741	12.9337	46.7711	43.1201	54.8002	58.2008	45.3535	41.5801	56.1484	60.2184	0	1.36986	76.7123	2.73973	4.10959	13.6986	1.36986	0.239417	0.130047	242	147.986	1.24632	0.166289	252.4	100.8	151.98	195.16
3	400M	male	mutant	L-DOPA	2019-04-09	60	4	25	0	75	0	0	0	100	1.56962	2.67511	20	11.5024	0.732632	1.22947	88.3955	96.1705	110.156	3.61326	54.7454	50.531	42.2691	47.8732	44.0687	40.5581	53.4628	58.4243	0	0	62.3762	0	0	29.703	7.92079	0.365912	0.283544	317.8	164.252	1.40632	0.359227	328.8	98.6	169.853	257.64
3	400M	male	mutant	L-DOPA	2019-04-09	60	4	50	25	25	0	0	0	94.1176	1.64979	2.74895	18	9.53846	1.20421	1.86316	87.7791	98.4722	110.758	104.277	53.8272	49.1944	42.4868	45.1367	44.0557	38.9167	54.418	57.3898	0	0	51.5873	0	0	35.7143	12.6984	0.458509	0.307795	319.8	168.292	1.42316	0.402132	334.4	95.5	174.994	270.787
3	400M	male	mutant	L-DOPA	2019-04-09	60	4	75	25	0	0	0	0	94.1176	1.7384	2.89451	20	10.3008	0.623158	1.64211	87.441	103.806	28.1622	97.7706	54.2723	48.6115	44.4952	54.808	54.6524	48.1704	47.8485	51.5313	0	1.50376	50.3759	0	0.75188	35.3383	12.0301	0.438696	0.265068	331	166.552	1.32211	0.348923	340	97.6	170.569	260.573
3	399M	male	control	L-DOPA	2019-04-09	60	6	33.3333	33.3333	0	33.3333	0	0	100	1.71589	3.20826	27	9.39725	1.37544	1.03158	103.578	108.681	97.369	94.6845	51.8415	39.643	45.3321	63.3566	56.4335	41.646	41.2798	54.5651	0	0	34.2975	0	0	41.7355	23.9669	0.56231	0.212895	281.167	158.795	1.31228	0.279517	293.333	97.3333	165.271	236.989
3	399M	male	control	L-DOPA	2019-04-09	60	4	50	0	25	25	0	0	94.1176	1.59916	3.00281	20	12.7098	1.25263	1.03158	109.073	108.324	102.671	89.6368	51.6812	65.2155	47.506	31.114	40.5395	58.7354	58.7963	39.428	0	0	47	0	0	36	17	0.400138	0.335776	312.25	168.37	1.58316	0.439529	326.25	96.65	172.054	264.917
3	399M	male	control	L-DOPA	2019-04-09	60	6	66.6667	16.6667	0	16.6667	0	0	92.3077	1.58529	3.09775	31	10.2801	1.48947	1.97293	99.6582	100.817	96.5984	90.2172	59.6657	48.0556	40.7662	51.7191	55.7462	48.3083	41.3733	52.4895	0	5.72917	34.8958	1.5625	0	40.625	17.1875	0.411183	0.248469	283.857	159.285	1.2812	0.31268	292.857	98.5714	165.044	239.105
3	399M	male	control	L-DOPA	2019-04-09	60	4	0	25	25	50	0	0	94.1176	1.35232	3.01688	18	15.3818	0.810526	0.682105	100	100.472	101.023	97.9167	56.2626	46.1738	42.2491	49.4603	52.127	48.0276	43.7724	52.9445	0	0	69.7368	0	0	23.6842	6.57895	0.30169	0.300688	295.25	161.445	1.50737	0.385343	313.3	96.85	168.406	252.943
3	402M	male	control	placebo	2019-04-09	60	5	40	0	40	20	0	0	86.9565	1.54712	3.25196	25	7.18913	2.05263	1.76842	66.6916	53.5967	108.596	105.165	51.316	56.7609	51.1948	39.4177	31.1257	43.2256	61.9344	56.5911	0	0	28.9753	0	0	49.8233	21.2014	0.707536	0.334888	331.167	175.434	1.39649	0.453031	354.167	95.3333	183.001	290.978
3	402M	male	control	placebo	2019-04-09	60	5	0	0	100	0	0	0	86.9565	1.41551	3.45464	27	12.2077	1.87669	1.66316	81.9465	82.6233	18.1228	109.676	52.4905	47.5356	48.6023	51.1304	35.0613	29.7384	66.7143	68.0138	0	0	42.5	0	1.875	45.625	10	0.372265	0.303078	320.071	163.473	1.32531	0.364752	330.214	97.619	169.565	256.708
3	402M	male	control	placebo	2019-04-09	60	4	50	25	25	0	0	0	88.8889	1.52602	3.30922	23	10.1599	1.81053	1.32211	95.6415	97.4068	64.6958	48.1163	48.0451	54.2104	47.6827	47.9145	39.8956	45.0612	56.8316	51.9184	0	0	25	0	0	39.3939	35.6061	0.468334	0.25956	289.133	159.814	1.26877	0.32334	301.4	98.4	165.212	246.533
3	402M	male	control	placebo	2019-04-09	60	4	25	25	25	25	0	0	100	1.37553	2.98312	18	10.5603	2.16842	2.16842	88.022	96.0526	116.123	98.9268	52.2525	40.8525	32.2584	34.0049	31.1401	30.362	68.6323	57.5469	0	8.86076	39.8734	5.06329	3.79747	31.0127	11.3924	0.4432	0.20111	297.1	159.309	1.21895	0.259383	314.35	99.15	164.82	236.753
4	383M	male	control	L-DOPA	2019-04-26	77	1	0	100	0	0	0	0	66.6667	1.57173	1.64557	9	5.21983	5.89474	2.02105	1.75439	NA	NA	56.1594	NA	51.8519	30.4348	52.0468	85.9649	55.5556	28.9855	NA	NA	NA	NA	NA	NA	NA	NA	0.77626	0.310904	305.25	166.324	1.57895	0.415279	318.25	95.75	173.732	266.883
4	383M	male	control	L-DOPA	2019-04-26	77	4	25	0	75	0	0	0	100	1.62025	3.52321	19	10.7163	1.89474	1.86316	88.7431	89.7751	10.7901	17.0159	45.9938	58.8673	57.9923	48.7315	37.8288	44.1755	70.5607	61.9198	0	0	47.3684	0	2.63158	35.5263	14.4737	0.413922	0.427804	328.4	174.786	1.70105	0.538663	369	97.8	182.114	300.973
4	383M	male	control	L-DOPA	2019-04-26	77	5	20	40	40	0	0	0	86.9565	1.33112	3.41069	26	8.83837	1.41053	1.55789	52.8021	91.0743	46.4191	108.138	43.5357	54.5777	57.6702	47.0399	36.9785	50.041	62.7702	53.0297	0	0	24.2857	0	0	51.9048	23.8095	0.568816	0.513182	350.69	181.644	1.75539	0.645496	376.143	99.5476	188.396	323.938
4	383M	male	control	L-DOPA	2019-04-26	77	3	0	66.6667	0	33.3333	0	0	80	1.36076	3.02039	18	7.47515	0.8	1.51579	16.4215	95.8025	95.6914	102.059	48.0978	53.9843	50.1729	46.084	45.0303	48.2211	56.5253	52.5567	0	4.19162	41.9162	3.59281	0	44.3114	5.98802	0.598474	0.348212	325	172.671	1.57895	0.4668	348.5	98	178.701	286.75
4	383M	male	control	L-DOPA	2019-04-26	77	5	0	20	40	40	0	0	90.9091	1.70183	3.49156	25	9.92845	1.78246	1.07368	92.0735	93.9192	103.215	103.773	45.7393	52.5822	55.0075	42.4752	38.9865	46.6309	61.8292	49.0571	0	2.7907	26.9767	0.465116	0	48.3721	21.3953	0.545798	0.288993	291.4	161.174	1.42456	0.382323	305	96	165.678	250.6
4	384M	male	control	placebo	2019-04-26	77	3	33.3333	66.6667	0	0	0	0	92.3077	1.31857	2.83404	14	10.7667	1.44561	0.336842	105.128	88.0824	96.5517	105.714	40.2586	42.3722	56.7857	54.1311	49.0028	47.9836	53.2143	51.5681	0	1.44928	73.913	0	1.44928	17.3913	5.7971	0.393328	0.400918	301.5	167	1.80702	0.55178	351.167	96	177.779	289.489
4	384M	male	control	placebo	2019-04-26	77	3	66.6667	33.3333	0	0	0	0	92.3077	1.37482	3.05063	16	11.8512	1.0807	0.978947	96.1111	103.765	8.02956	94.9495	61.7779	54.8789	42.0499	40.2778	46.9444	51.0494	52.1836	50.3546	0	0	65.625	0	0	25	9.375	0.367084	0.499519	320.25	172.36	1.89123	0.640906	368.417	97.5833	182.203	303.606
4	384M	male	control	placebo	2019-04-26	77	2	0	0	50	50	0	0	88.8889	1.29395	2.72855	12	12.1392	0.842105	0.378947	94.6429	100	105	96.2963	52.6667	56.3333	47.3545	43.7169	47.2884	51.3333	52.7116	48.6667	0	0	88	0	0	12	0	0.31982	0.478496	336.333	172.736	1.8807	0.616478	386	97.3333	180.227	307.667
4	382M	male	mutant	L-DOPA	2019-04-26	77	5	20	0	20	60	0	0	100	1.80309	3.01688	23	8.6203	1.45965	1.91579	97.1417	98.164	98.538	101.843	55.0292	41.8006	46.0085	53.8225	53.9038	43.5648	46.1581	57.2417	0	0	42.9319	0	0	36.1257	20.9424	0.58682	0.372729	338.6	173.853	1.48632	0.476956	357.833	94.6667	179.922	294.089
4	382M	male	mutant	L-DOPA	2019-04-26	77	3	100	0	0	0	0	0	92.3077	1.51899	2.92194	17	13.2203	1.03158	0.505263	97.9968	105.882	101.643	94.4444	54.124	55.1587	43.9506	43.7069	53.0018	54.1783	46.3951	45.2428	0	16.6667	70.2381	0	1.19048	8.33333	3.57143	0.295063	0.353542	320.25	170.089	1.63158	0.444592	348.5	99.25	176.631	276.65
4	382M	male	mutant	L-DOPA	2019-04-26	77	3	66.6667	0	0	33.3333	0	0	92.3077	1.48734	2.19409	17	9.47023	1.26316	1.35789	91.0714	8.37607	110.74	87.996	56.0811	59.094	42.9315	42.9229	46.9246	52.7055	50.5208	46.9891	0	8.84956	47.7876	1.76991	1.76991	30.9735	8.84956	0.417378	0.347058	288.3	162.825	1.71579	0.434022	313.25	99.8	169.781	258.49
4	393M	male	control	placebo	2019-04-26	77	3	33.3333	0	66.6667	0	0	0	85.7143	1.3903	3.27426	18	12.0074	0.831579	0.821053	90.1272	97.9167	109.352	100.933	53.8043	55.3491	45.9781	42.8631	44.1092	44.0848	53.7323	55.2189	0	12.9032	47.3118	1.07527	1.07527	31.1828	6.45161	0.313069	0.238774	296.85	165.806	1.42105	0.289762	319.7	101.7	173.59	254.097
4	393M	male	control	placebo	2019-04-26	77	2	0	0	100	0	0	0	100	1.44163	3.27707	11	12.6216	0.8	0.842105	85.7143	98.2759	11.3022	98.0952	54.2998	53.059	39.2857	45.7143	42.8571	39.822	51.7857	51.7609	0	0	59.4595	0	0	32.4324	8.10811	0.382941	0.282478	339	175.038	1.60702	0.38256	351.5	98.3333	180.903	284.511
4	393M	male	control	placebo	2019-04-26	77	3	33.3333	0	66.6667	0	0	0	100	0.805204	2.70253	16	12.0341	-0.0842105	0.473684	95.1613	100	106.667	106.256	49.3036	54.9731	50.5244	43.4243	44.3548	47.7599	57.9655	55.9933	0	0	75	3.57143	0	10.7143	10.7143	0.309122	0.229032	280.583	165.913	1.37544	0.295507	294.75	97.4167	169.363	250.317
4	390M	male	control	placebo	2019-04-26	77	3	33.3333	33.3333	33.3333	0	0	0	70.5882	1.56329	3.24895	20	7.97342	2.75368	2.8	98.5907	96.0338	88.4751	93.0778	40.2802	51.1107	60.5679	40.622	43.1626	52.1679	59.3176	42.1639	0	6.16438	30.137	7.53425	0	45.2055	10.9589	0.595729	0.332578	315.75	172.011	1.46526	0.42354	331.7	96.55	176.315	273.507
4	390M	male	control	placebo	2019-04-26	77	4	0	0	0	100	0	0	94.1176	1.31927	2.76512	22	5.8541	3.22526	2.51789	6.87012	24.9016	93.5856	87.5813	51.9499	65.2349	50.5727	37.4521	64.0156	71.9817	42.3737	34.8548	0	3.82514	21.3115	12.5683	0	45.3552	16.9399	0.927617	0.319431	332.567	178.993	1.54526	0.423362	348.533	95.7333	181.831	287.553
4	390M	male	control	placebo	2019-04-26	77	4	0	0	0	100	0	0	94.1176	1.40084	2.56821	21	7.49944	1.20702	1.13684	107.772	4.92899	90.4433	95.1888	52.7438	42.1208	47.5304	56.7886	62.5464	52.128	38.236	47.0467	0	0	60.2649	0	0	32.4503	7.28477	0.643244	0.269332	309	170.159	1.33895	0.364557	326.8	96	174.834	269.133
4	390M	male	control	placebo	2019-04-26	77	5	0	60	40	0	0	0	86.9565	1.06557	2.68636	29	4.98546	1.83459	1.05263	101.617	90.7945	97.9174	22.8729	35.1982	39.7775	62.5296	64.5653	39.9987	43.6255	61.3545	61.2953	0	0	14.2857	0	0	36.3095	49.4048	1.01483	0.445756	372	180.933	1.51378	0.551562	385.651	96.6349	186.672	325.255
4	390M	male	control	placebo	2019-04-26	77	4	25	25	25	25	0	0	94.1176	1.37553	2.79325	21	6.73764	1.86105	1.53684	97.907	95.8544	100.801	103.668	41.17	50.7889	54.8658	42.2834	41.4097	46.0767	58.1341	42.9851	0	4.0724	28.9593	2.71493	0	47.0588	17.1946	0.619578	0.294204	336.6	176.287	1.34737	0.382323	341.4	94.8	180.791	284.667
4	394M	male	control	L-DOPA	2019-04-26	77	5	0	40	20	20	0	20	95.2381	1.62869	3.18987	22	5.4429	1.17053	1.1609	33.7545	93.4144	101.751	105.965	56.5728	57.0411	44.0111	42.2253	37.826	54.1946	61.9002	41.3509	0	0	26.087	0	0	50.7246	23.1884	1.00693	0.282123	306.4	167.083	1.49053	0.388363	325.6	96.6	172.728	263.107
4	394M	male	control	L-DOPA	2019-04-26	77	5	20	20	40	20	0	0	83.3333	1.40647	3.19922	28	5.82667	1.25714	0.989474	90.4242	88.7967	112.411	103.528	50.3074	57.0731	56.3689	41.3121	33.296	50.4858	68.1427	58.3016	0	0	42.4	0	0	42.8	14.8	0.91396	0.316191	331.429	173.776	1.53985	0.428328	346.524	95.2381	176.589	280.656
4	394M	male	control	L-DOPA	2019-04-26	77	6	16.6667	33.3333	50	0	0	0	92.3077	1.29797	2.57007	28	8.46623	1.17895	1.45263	53.6239	92.3397	48.9221	107.679	57.7559	59.8941	43.6774	42.8226	36.993	41.8345	61.3997	65.6361	0	0	22.1698	0	0	58.0189	19.8113	0.571863	0.417499	360.429	181.049	1.56291	0.508656	379.595	96.6429	185.662	315.905
4	391M	male	mutant	placebo	2019-04-26	77	3	0	0	0	100	0	0	100	1.61392	2.61603	15	5.59427	0.894737	2.04912	10.5044	4.55484	86.7612	93.5149	54.4519	30.7994	41.9115	60.6766	66.5846	41.8509	31.9033	54.4157	0	9.04762	31.4286	1.90476	0	28.5714	29.0476	0.920596	0.315197	314.833	170.425	1.66316	0.469169	336.5	96	175.853	280.111
4	391M	male	mutant	placebo	2019-04-26	77	2	0	100	0	0	0	0	100	1.4346	2.44726	10	15.26	1.55789	1.03158	0	65.625	97.619	102.083	25.8145	43.75	75	30	15	46.875	70.8333	36.6541	0	0	63.1579	0	0	31.5789	5.26316	0.324878	0.294915	294.5	163.166	1.6	0.405952	315	94.5	170.251	263.2
4	391M	male	mutant	placebo	2019-04-26	77	2	0	100	0	0	0	0	72.7273	1.42053	2.5879	14	1.40328	0.0421053	0.210526	0	99.8322	99.9448	37.0597	114.968	47.619	54.5455	43.4917	99.779	52.381	50	43.7788	0	4.54545	86.3636	0	0	9.09091	0	5.97967	0.361241	286.333	162.449	1.67018	0.499223	303.5	93.3333	173.447	262.9
4	395M	male	mutant	placebo	2019-04-26	77	4	25	25	50	0	0	0	94.1176	1.39241	3.16737	21	11.2212	1.29825	1.28842	88.8616	87.2549	14.1127	108.236	51.3245	43.6581	46.6562	51.3669	42.8493	34.3189	58.1238	64.3214	0	1.30719	52.9412	0	0	39.2157	6.53595	0.408247	0.216389	304.2	161.014	1.31368	0.286032	320.4	98.8	167.724	249.107
4	395M	male	mutant	placebo	2019-04-26	77	4	0	25	75	0	0	0	76.1905	1.18143	2.95509	25	9.16913	2.09925	2.45614	84.3127	82.0916	43.6128	28.279	48.8698	45.6425	51.5719	51.3999	39.0799	35.1846	64.9871	68.9351	0	7.36842	25.2632	1.57895	0	59.4737	6.31579	0.561315	0.28461	325.2	170.293	1.36421	0.364202	342.6	95.8	175.704	271.733
4	395M	male	mutant	placebo	2019-04-26	77	3	33.3333	0	66.6667	0	0	0	100	1.22082	2.77004	17	11.785	0.85614	-0.322807	94.2857	93.75	105	93.3473	50.4273	52.1825	46.8487	38.3598	49.3651	58.4524	52.8011	58.4956	0	19.697	40.9091	0	0	36.3636	3.0303	0.313459	0.158709	249.8	153.368	1.22105	0.207269	262	102.4	156.206	210.208
4	392M	male	mutant	L-DOPA	2019-04-26	77	3	33.3333	0	66.6667	0	0	0	92.3077	1.39522	2.91702	16	10.351	0.126316	1.80211	70.578	84.6154	24.2929	37.5	59.7569	46.6721	50.5208	57.1503	44.8402	24.6014	81.25	75.9289	0	21.9512	25.6098	17.0732	3.65854	30.4878	1.21951	0.358453	0.162854	242.6	146.256	1.34737	0.209993	257.133	100	153.281	201.156
4	392M	male	mutant	L-DOPA	2019-04-26	77	3	33.3333	33.3333	33.3333	0	0	0	100	1.35021	2.79184	13	12.5543	1.17895	1.05263	96.4286	94.9495	103.356	104.274	50.5208	47.0742	44.9192	54.6875	46.875	36.9383	49.2927	57.4653	0	0	63.8889	0	0	30.5556	5.55556	0.361762	0.175883	264	154.973	1.20702	0.232734	281.333	99	160.831	222.933
4	392M	male	mutant	L-DOPA	2019-04-26	77	4	50	25	25	0	0	0	100	1.58439	2.79325	19	10.8606	1.33053	1.35579	80.6871	100.326	44.7279	98.9444	59.3328	56.8062	39.2725	41.7448	42.2788	43.6279	53.4126	56.8166	0	0	57.7982	0	0	39.4495	2.75229	0.461268	0.226693	291.65	163.4	1.32	0.291361	305.9	98.25	169.924	249.81
4	389M	male	mutant	L-DOPA	2019-04-26	77	3	33.3333	0	66.6667	0	0	0	57.1429	1.13924	3.25363	24	8.62296	1.25614	1.27368	74.2625	95	66.8266	106.702	63.3569	56.0372	37.3604	46.0498	37.2576	36.4894	57.9095	69.4129	0	0	37.6068	1.7094	7.69231	46.1538	6.83761	0.499494	0.255829	312.5	172.79	1.31228	0.313273	325.833	97.6667	177.828	269.367
4	389M	male	mutant	L-DOPA	2019-04-26	77	5	0	20	60	20	0	0	83.3333	1.24653	3.0862	27	5.93519	1.17293	1.45965	60.2243	84.1425	36.7833	111.033	54.2073	45.5918	46.2106	48.9245	40.0689	38.2745	55.392	57.1736	0	2.08955	24.1791	0	0.895522	52.5373	20.2985	0.847905	0.278113	306.743	173.177	1.34376	0.339634	316.971	96.6857	179.375	269.004
4	389M	male	mutant	L-DOPA	2019-04-26	77	2	0	0	50	50	0	0	100	0.970464	2.98875	9	17.3978	0.926316	0.8	96.9697	83.3333	NA	10.9375	40.7407	4.7619	35.7143	60.6061	39.3939	14.2857	84.8214	66.6667	NA	NA	NA	NA	NA	NA	NA	0.254904	0.261159	300.5	170.135	1.43158	0.313569	319	101	175.445	259.4
4	389M	male	mutant	L-DOPA	2019-04-26	77	2	0	50	50	0	0	0	88.8889	1.13924	3.11181	13	10.7802	0.715789	-1.43158	92.8526	68.1159	17.6471	18.0471	53.3937	47.8261	51.2584	57.788	41.9228	44.9275	59.349	73.5294	0	15	55	10	8.33333	10	1.66667	0.330466	0.245614	324	171.222	1.34737	0.299356	331.75	98.5	176.538	264.233
4	420M	male	control	placebo	2019-04-26	77	5	20	20	60	0	0	0	95.2381	1.16878	2.81294	23	9.18697	1.69123	1.57895	94.3412	88.1197	103.355	37.1468	51.5668	41.4369	45.6389	56.6939	47.8857	37.6797	49.7525	60.3706	0	0	35.8974	0	0	35.8974	28.2051	0.562421	0.230247	289.667	159.695	1.24491	0.2839	297.733	98.1667	166.749	240.771
4	420M	male	control	placebo	2019-04-26	77	3	33.3333	0	33.3333	33.3333	0	0	92.3077	1.61392	3.05767	16	11.7691	0.901053	0.814035	95.8261	94.0851	97.6031	104.212	53.2609	45.6391	48.5483	47.815	52.4389	46.1538	45.7754	47.2408	0	0	73.4694	2.04082	0	24.4898	0	0.388332	0.246502	282.25	157.113	1.45263	0.310904	297	98.5	164.657	236.183
4	420M	male	control	placebo	2019-04-26	77	4	100	0	0	0	0	0	100	1.37553	3.08861	20	10.3804	0.926316	1.19579	94.1159	4.95657	6.54454	93.4591	62.5902	50.5065	38.07	48.6634	55.9936	44.3758	44.1009	56.2435	0	0	50.4132	0	0.826446	36.3636	12.3967	0.403878	0.207151	285.8	162.265	1.26316	0.263646	292.2	97.4	166.704	238.787
4	420M	male	control	placebo	2019-04-26	77	4	25	0	75	0	0	0	94.1176	1.31646	2.9789	20	12.9702	1.26316	1.50737	80.8578	92.8078	117.425	107.188	59.1356	53.1166	40.8176	48.6275	40.9926	36.5967	59.9002	67.064	0	1.21951	58.5366	0	1.21951	34.1463	4.87805	0.31291	0.169842	264.2	153.085	1.18737	0.210349	279.6	99.2	159.542	214.68
4	420M	male	control	placebo	2019-04-26	77	4	50	25	0	25	0	0	100	1.38397	3.14768	20	8.96563	1.11158	1.38947	92.3094	96.7196	109.929	103.28	56.3446	52.9065	43.5094	48.7869	48.5382	39.9835	50.744	58.3626	0	5.76923	48.0769	1.92308	0	31.4103	12.8205	0.467824	0.195781	271.8	157.045	1.16211	0.242683	283.6	98.8	163.416	227.507
4	415M	male	control	L-DOPA	2019-04-26	77	3	0	66.6667	0	33.3333	0	0	70.5882	1.77637	3.28692	22	6.63214	1.29825	1.23158	6.38721	87.3863	85.4156	100.271	40.577	40.6583	57.0198	59.8611	54.0909	51.5245	44.7372	43.7291	0	5.76923	29.2308	4.61538	0	40	20.3846	0.67676	0.184055	258.233	154.423	1.18316	0.23451	270.367	97.3	161.739	218.196
4	415M	male	control	L-DOPA	2019-04-26	77	3	0	100	0	0	0	0	100	1.48734	2.73207	16	12.3999	0.266667	0.715789	6.08974	90.8498	90.4762	9.05737	44.6457	39.3572	55.833	56.9801	51.0684	47.165	49.7821	53.6289	0	0	69.4915	3.38983	0	20.339	6.77966	0.299922	0.258494	306.5	169.468	1.58947	0.338441	315.5	99.75	171.624	261.1
4	415M	male	control	L-DOPA	2019-04-26	77	3	0	100	0	0	0	0	100	1.37834	2.51055	14	14.2942	0.392982	0.789474	11.3248	96.0988	90.3846	3.85185	44.302	40.1481	55.7778	58.547	54.7721	50.6173	46.0741	48.1007	0	0	77.3585	0	0	15.0943	7.54717	0.300654	0.246206	303.833	162.182	1.43509	0.316826	317	98.8333	167.711	251.806
4	415M	male	control	L-DOPA	2019-04-26	77	3	0	66.6667	0	33.3333	0	0	100	1.41702	2.52461	14	15.7113	0.842105	0.673684	6.02007	98.1481	91.9872	100	44.0705	48.6532	55.8048	44.2252	44.058	55.0505	49.2759	44.2308	0	0	76	0	0	24	0	0.278302	0.27019	315	164.692	1.5614	0.341106	336.333	97.5	170.847	263.611
4	415M	male	control	L-DOPA	2019-04-26	77	4	0	100	0	0	0	0	100	1.30802	2.76371	16	12.828	0.221053	0.736842	7.08223	89.3827	90.8369	11.7406	44.733	39.6914	57.6355	64.2471	52.8494	46.4198	48.1938	55.9163	0	0	62.5	0	0	32.1429	5.35714	0.329808	0.319343	319.5	172.969	1.6	0.409505	349.75	98.5	178.465	289.367
4	410M	male	control	placebo	2019-04-26	77	4	25	25	50	0	0	0	76.1905	1.31646	3.23237	25	8.76588	1.73835	1.95789	56.482	65.3063	119.967	106.27	50.9812	43.8983	49.8314	52.5356	39.245	43.0339	64.0331	62.492	0	0	31.3084	0	0	46.729	21.9626	0.641505	0.346436	337.4	173.789	1.44	0.433844	357.8	97.4	180.703	289.547
4	410M	male	control	placebo	2019-04-26	77	3	33.3333	0	33.3333	33.3333	0	0	92.3077	1.1744	3.23488	14	12.2132	1.06316	0.519298	95.1613	100	99.552	101.471	50.8065	51.5377	50.1441	47.7517	50.3282	47.4837	49.6662	51.7473	0	0	74.6269	0	0	22.3881	2.98507	0.372216	0.296691	320.583	163.047	1.47719	0.380635	348.25	97.8333	173.278	267.556
4	410M	male	control	placebo	2019-04-26	77	4	0	75	25	0	0	0	94.1176	1.38608	2.99156	18	12.408	0.808421	0.978947	102.26	91.6968	95	8.14284	44.4444	40.2043	54.4956	58.3783	50.551	42.0023	49.8957	51.9444	0	0	57	2	1	34	6	0.351587	0.251743	307.85	163.797	1.26526	0.321741	323.8	96.05	168.737	251.577
4	410M	male	control	placebo	2019-04-26	77	3	33.3333	33.3333	0	33.3333	0	0	92.3077	1.38186	3.32278	16	9.8373	0.631579	0.645614	100	99.1071	101.131	100.123	51.2864	55.1984	51.1031	50.2778	50.4248	54.1667	52.212	51.2599	0	0	74.6269	0	0	14.9254	10.4478	0.421067	0.258494	281.75	159.132	1.38947	0.330446	299.25	96.25	167.323	245.9
4	410M	male	control	placebo	2019-04-26	77	2	50	0	0	50	0	0	100	1.6315	3.31927	10	18.3965	0.694737	0.547368	100	102.083	100	100	45.8333	54.1667	53.1703	26.4881	30.0595	54.1667	53.1703	45.8333	NA	NA	NA	NA	NA	NA	NA	0.216323	0.299356	295	159.293	1.55088	0.357687	318.167	96	167.193	247.233
4	407M	male	control	L-DOPA	2019-04-26	77	3	100	0	0	0	0	0	100	1.74754	2.89733	14	14.8305	0.673684	1.15088	88.0758	8.08333	13.4921	88.2308	66.6667	61.1667	36.7179	40.5307	50.058	47.0833	48.6667	53.9683	0	0	58.3333	2.08333	0	35.4167	4.16667	0.288041	0.327337	304.667	166.183	1.62456	0.410689	327.833	96.0833	173.993	268.211
4	407M	male	control	L-DOPA	2019-04-26	77	4	50	0	50	0	0	0	88.8889	1.2616	3.03094	21	9.90384	1.74737	2.4	80.5878	94.7726	25.9384	106.175	49.5564	53.8534	35.1941	48.8505	39.7437	25.6733	60.7551	54.715	0	0	50	0	0	35.3448	14.6552	0.465561	0.309571	358.05	177.118	1.44632	0.392538	369.95	96.6	179.39	295.257
4	407M	male	control	L-DOPA	2019-04-26	77	3	0	0	0	100	0	0	100	1.40999	2.90084	15	7.36825	1.12281	1.12632	8.70522	9.7561	90.0183	90.6306	49.3249	49.9446	47.9269	50.0943	59.7737	59.4789	39.3994	38.932	0	0	50	0	0	40	10	0.572832	0.28011	329.167	167.838	1.38596	0.384929	339.167	94.5	172.898	274.039
4	407M	male	control	L-DOPA	2019-04-26	77	2	50	0	0	50	0	0	100	1.4346	2.77075	11	11.8379	0.778947	1.11579	98.5294	6.41026	1.38889	93.9971	55.0505	53.7088	44.1558	38.2353	52.9412	52.4267	45.5844	46.0859	0	0	76.8116	0	0	17.3913	5.7971	0.397232	0.216152	305.833	166.662	1.31228	0.278037	325	100	173.85	256.689
4	409M	male	mutant	placebo	2019-04-26	77	4	25	50	25	0	0	0	61.5385	1.71871	2.6374	29	8.51874	2.44211	2.56842	81.7562	102.746	100.998	110.607	55.3844	54.561	48.2305	42.0042	32.6091	38.2817	66.4922	62.0344	0	3.11284	27.6265	0.389105	0	49.4163	19.4553	0.664745	0.249197	296.767	165.304	1.4793	0.335243	316.7	95.8333	170.615	257.04
4	409M	male	mutant	placebo	2019-04-26	77	5	20	20	40	20	0	0	95.2381	1.50352	2.79184	24	6.50308	0.769925	1.12982	93.3978	49.1849	99.2865	87.9798	57.1288	38.4014	44.3981	59.6693	59.0145	35.2138	38.0951	69.2218	0	0	16.5017	0	0	27.3927	56.1056	1.01521	0.318425	320.9	173.546	1.4807	0.421822	338.067	96.8	179.515	280.596
4	409M	male	mutant	placebo	2019-04-26	77	3	0	33.3333	33.3333	33.3333	0	0	75	1.6737	2.79184	21	8.36496	0.968421	1.23509	98.86	94.1358	102.517	23.8636	54.4545	41.3497	41.8626	55.6106	58.055	39.4481	37.9963	59.1509	0	11.236	53.3708	0	5.05618	24.7191	5.61798	0.480186	0.252868	294.167	168.661	1.36842	0.328374	312	98	174.839	263.956
4	408M	male	mutant	L-DOPA	2019-04-26	77	3	0	0	0	100	0	0	100	1.88467	2.49297	14	13.5632	0.147368	0.0982456	106.349	6.27273	96.2963	91.6667	45.4866	56.1414	54.1667	47.9167	53.5714	62.1414	50	37.9309	0	0	76	0	4	20	0	0.28538	0.241321	263.25	157.978	1.78947	0.315197	283.75	101.333	165.628	235.961
4	408M	male	mutant	L-DOPA	2019-04-26	77	3	66.6667	33.3333	0	0	0	0	100	1.59986	2.4121	14	20.3282	0.659649	0.568421	97.619	98.1481	103.598	101.515	48.3333	48.9418	48.5294	47.1429	44.7619	44.9735	50.8021	50	0	7.14286	88.0952	0	2.38095	2.38095	0	0.165705	0.212155	265.083	158.268	1.58947	0.249759	285.167	101.333	165.097	230.272
4	408M	male	mutant	L-DOPA	2019-04-26	77	5	0	0	80	20	0	0	95.2381	1.36709	2.80591	23	12.2951	0.961404	0.912281	89.3939	69.1206	14.0063	116.975	50.5794	49.8547	49.4425	52.0833	42.4053	39.3032	60.0385	64.2072	0	6.16438	55.4795	2.05479	2.05479	28.7671	5.47945	0.337873	0.261692	278.333	164.118	1.68421	0.320675	296.567	99.8	171.014	248.436
4	408M	male	mutant	L-DOPA	2019-04-26	77	3	0	0	66.6667	33.3333	0	0	92.3077	1.12869	2.54219	16	12.8552	0.357895	0.663158	95.7265	98.8095	99.5211	101.333	50.2969	47.3659	47.7506	49.3352	48.1007	47.2838	52.5225	51.4464	0	0	77.7778	0	0	14.8148	7.40741	0.3173	0.25272	293.5	166.246	1.64211	0.326449	325	99.5	174.972	261.683
4	408M	male	mutant	L-DOPA	2019-04-26	77	2	100	0	0	0	0	0	100	1.16737	2.23629	11	25.7035	0.589474	0.505263	100	100	102.941	96.4912	51.3072	47.3039	40.3509	43.75	43.75	43.1373	44.5175	45.7516	0	5.55556	88.8889	0	0	5.55556	0	0.159611	0.331927	314.333	173.635	1.68421	0.38937	339.833	100	180.738	277.478
4	400M	male	mutant	L-DOPA	2019-04-26	77	4	0	25	25	50	0	0	94.1176	1.72011	2.81857	22	6.18204	1.32211	2.44211	95.7071	98.502	97.6704	100.741	59.397	42.3923	39.5703	41.8615	51.1815	44.6211	40.3486	48.5374	0	3.63636	36.8182	0.454545	0	30.9091	28.1818	0.710601	0.288993	326.8	170.032	1.45404	0.380191	343.567	96.4	176.686	276.571
4	400M	male	mutant	L-DOPA	2019-04-26	77	4	0	25	75	0	0	0	100	1.59283	2.67511	17	10.0038	1.03158	1.31579	97.619	88.7781	104.33	9.16532	42.5214	48.3672	50.2459	53.8095	37.7778	42.3864	55.1343	57.6043	0	2.66667	68	1.33333	2.66667	25.3333	0	0.434837	0.254941	331	167.171	1.54737	0.337553	350.25	97.25	174.173	265.367
4	400M	male	mutant	L-DOPA	2019-04-26	77	3	33.3333	66.6667	0	0	0	0	92.3077	1.61603	2.39803	19	7.20847	0.915789	2.01404	91.7482	99.3333	97.3817	97.4203	56.17	58.8123	44.885	44.2713	51.3441	51.4552	49.7273	52.746	0	0	64.3564	0	0	24.7525	10.8911	0.652233	0.242594	321.45	169.87	1.34105	0.324939	333.35	96.95	177.223	266.817
4	401M	male	mutant	placebo	2019-04-26	77	5	20	0	40	40	0	0	100	1.68776	2.78481	22	10.7404	1.8807	1.28	94.5443	96.4031	104.852	107.959	38.6723	55.4673	55.6335	39.0302	31.0094	49.0213	62.6681	45.0341	0	0	38.0368	0	0	31.2883	30.6748	0.486814	0.340751	333.2	174.139	1.56632	0.432423	360.2	97.6	182.095	292.36
4	401M	male	mutant	placebo	2019-04-26	77	4	0	0	0	100	0	0	100	1.6315	2.64065	21	6.05552	1.65263	2.4	5.23534	8.35453	94.2374	88.9446	47.8572	56.8588	49.2526	44.9578	53.3504	58.8396	44.1687	37.3283	0	3.84615	26.3736	0	3.2967	38.4615	28.022	0.598876	0.246414	349.633	174.467	1.37123	0.309186	368.133	98.4333	179.895	280.213
4	401M	male	mutant	placebo	2019-04-26	77	3	0	33.3333	0	66.6667	0	0	75	1.41772	2.58439	20	6.13269	1.68421	2.19649	114.639	6.54177	89.8328	103.05	47.0816	45.6296	53.012	51.4136	50.3105	56.5565	40.6184	39.1975	0	0	22.4561	2.80702	5.26316	60	9.47368	0.87148	0.341461	349.6	182.272	1.40632	0.413236	360.4	97.6	186.033	301
4	401M	male	mutant	placebo	2019-04-26	77	5	60	20	0	20	0	0	100	1.49367	2.87623	22	10.0963	0.597895	1.29474	87.1212	101.792	107.892	97.5772	64.0918	49.9975	35.5218	52.7634	54.9785	37.4743	43.931	61.5125	0	4.54545	38.961	2.5974	0	33.1169	20.7792	0.497602	0.358872	336.8	178.159	1.52421	0.457295	354.6	95	183.627	301.093
4	399M	male	control	L-DOPA	2019-04-26	77	5	60	20	20	0	0	0	86.9565	1.35302	2.69038	24	8.74562	1.32331	1.59298	45.8188	94.2714	64.5569	103.526	57.209	58.3954	42.4156	42.4597	35.5715	39.1004	65.2241	64.6635	0	0	39.4366	0	0	53.5211	7.04225	0.556859	0.289111	302.633	164.404	1.43579	0.376756	321.733	96.5	171.873	261.111
4	399M	male	control	L-DOPA	2019-04-26	77	4	25	0	25	25	25	0	94.1176	1.44515	2.6512	20	11.9928	2.29895	2.63158	57.1429	89.3875	110.268	113.834	45.6673	51.1328	48.563	42.0767	39.2163	35.5311	58.1261	64.4416	0	13.8889	28.7037	0.925926	1.85185	44.4444	10.1852	0.440908	0.350433	339.75	170.252	1.71579	0.454808	360.5	97.5	176.993	282.883
4	399M	male	control	L-DOPA	2019-04-26	77	2	50	50	0	0	0	0	88.8889	1.33615	2.74262	12	13.2555	0.85614	1.13684	100	101.724	96.4286	100	49.1379	45.2918	48.0769	51.9231	53.8462	49.1379	44.5055	49.1995	0	0	82.4561	0	0	14.0351	3.50877	0.313274	0.414538	294.333	162.504	1.89474	0.532386	339.333	98.6667	175.271	276.933
4	402M	male	control	placebo	2019-04-26	77	5	20	0	0	60	0	20	100	1.87342	2.94655	22	7.13294	1.41474	1.64211	107.067	18.011	99.1458	90.7004	55.1352	46.3649	42.1889	63.0807	79.4296	53.9534	39.9774	46.8171	0	0	31.5556	0	0	42.6667	25.7778	0.750493	0.2505	292.4	164.354	1.52421	0.321919	307.4	97.8	171.26	252.44
4	402M	male	control	placebo	2019-04-26	77	5	0	20	60	20	0	0	95.2381	1.40225	2.79928	23	8.46124	2.12211	1.95489	67.0865	92.0207	51.0472	107.249	49.3721	56.5329	46.8257	41.2043	32.1613	41.0486	63.7238	54.9135	0	0	36.4865	0	0.900901	31.5315	31.0811	0.64129	0.330683	310.733	171.155	1.62667	0.435917	343.267	96.8333	180.123	285.262
4	402M	male	control	placebo	2019-04-26	77	4	0	50	25	25	0	0	94.1176	1.58017	3.08017	19	10.2185	0.749474	0.912281	102.788	49.8611	95.6755	111.542	40.6964	41.0887	60.3854	55.8355	45.1623	43.5932	55.3072	53.1171	0	0	35.5932	8.47458	0.847458	49.1525	5.9322	0.387632	0.22847	295	163.674	1.43579	0.294915	318.6	99.95	169.486	252.143
1	386F	female	control	L-DOPA	2019-03-11	31	3	0	0	0	100	0	0	80	1.37131	2.71097	17	6.59757	0.852632	0.515789	10.672	13.1638	102.92	86.5388	41.9697	49.9955	58.2424	50.4941	67.5448	71.6201	38.1356	29.1967	0	0	22.7273	0	0	45.9596	31.3131	0.796403	0.283722	279.35	155.718	1.39579	0.403731	297.05	90.6	163.201	246.883
1	386F	female	control	L-DOPA	2019-03-11	31	5	0	0	0	100	0	0	90.9091	1.54712	2.70745	25	4.2603	1.80211	0.575439	101.918	13.44	76.4683	84.7817	41.6676	46.404	58.8388	58.532	72.1457	76.548	39.8633	27.373	0	0	25.2	0	0	51.2	23.6	1.35153	0.262555	260.119	150.57	1.39449	0.361029	282.143	93.0952	159.151	229.537
1	386F	female	control	L-DOPA	2019-03-11	31	1	0	0	100	0	0	0	100	2.78481	1.47679	5	17.3945	8.12632	NA	NA	NA	NA	0	NA	NA	43.4783	NA	NA	NA	43.4783	NA	NA	NA	NA	NA	NA	NA	NA	0.289946	0.303797	344	171.92	1.6	0.374861	348	92	177.538	289.133
1	386F	female	control	L-DOPA	2019-03-11	31	5	20	40	0	40	0	0	80	1.56224	2.4141	31	3.2795	1.29925	0.919298	102.379	95.5595	101.479	105.877	42.6139	43.9401	56.5465	58.5787	52.5928	53.0319	48.1716	48.3238	0	0	23.2843	0	0	30.1471	46.5686	0.929737	0.330091	264.6	151.365	1.51895	0.447257	287.325	92.525	158.571	233.497
1	380F	female	control	L-DOPA	2019-03-11	31	2	0	0	0	100	0	0	72.7273	2.03797	2.35935	16	5.93825	1.06667	0.831579	4.90632	13.2342	92.5807	105.099	57.6803	59.9924	40.5483	42.1895	64.8361	66.7938	36.4358	38.562	0	0	34.5679	0	0	53.7037	11.7284	0.794241	0.244193	314.7	162.193	1.45895	0.334266	333.65	91.5	167.63	253.993
1	380F	female	control	L-DOPA	2019-03-11	31	2	0	0	50	50	0	0	57.1429	1.76793	2.75668	18	11.484	0.126316	0.673684	48.6486	102.462	100	74.6212	48.051	49.1793	46.875	50.6093	43.5184	53.1061	59.8485	45.7826	0	20.4082	43.8776	1.02041	9.18367	25.5102	0	0.330071	0.246058	318.6	163.711	1.59368	0.330713	327.65	94.55	166.362	248.347
1	380F	female	control	L-DOPA	2019-03-11	31	5	40	20	20	20	0	0	86.9565	1.56118	2.55274	24	9.35679	0.943158	0.816842	46.3761	102.411	54.9975	106.126	55.698	55.5518	44.6532	40.5021	42.856	40.2658	58.1711	52.8131	0	2.75229	36.2385	4.12844	0.458716	50	6.42202	0.449654	0.202532	295.667	158.587	1.50175	0.302613	311.5	94	161.734	235.089
1	380F	female	control	L-DOPA	2019-03-11	31	4	100	0	0	0	0	0	80	1.62045	2.7391	23	7.79975	0.873684	0.638596	76.7741	13.7473	109.905	85.0999	66.0037	47.3052	37.055	50.7956	44.8947	47.0952	47.2997	50.2225	0	0	18.0672	14.7059	0	33.1933	34.0336	0.552737	0.209427	279.857	160.421	1.50777	0.30807	293.381	95.5714	163.654	230.47
1	380F	female	control	L-DOPA	2019-03-11	31	5	60	0	0	40	0	0	100	1.59634	2.83122	23	6.92357	0.378947	0.202105	99.8603	8.38275	97.7778	92.4603	43.1664	62.4048	54.0655	40.4681	48.5278	64.0792	53.0893	36.5603	0	0	29.1845	0	0	20.6009	50.2146	0.717781	0.207861	276.5	158.094	1.45965	0.295211	295.833	94	162.681	231.856
1	412F	female	control	L-DOPA	2019-03-11	31	3	33.3333	33.3333	0	33.3333	0	0	85.7143	1.48734	2.95992	17	9.66202	0.515789	0.364912	103.175	101.386	97.561	97.381	48.974	48.815	53.5119	50.5456	53.4226	52.7396	50.0298	47.3387	0	0	59.4595	2.7027	1.35135	36.4865	0	0.409004	0.142572	227.25	140.301	1.22105	0.211415	252	93.75	148.787	194.483
1	412F	female	control	L-DOPA	2019-03-11	31	3	0	66.6667	33.3333	0	0	0	70.5882	1.45218	2.76195	21	6.36538	0.978947	1.14386	42.9167	76.6204	96.1029	109.567	32.2992	59.6296	65.4809	46.2963	36.3426	44.0972	59.2692	44.7051	0	1.34529	19.2825	5.38117	1.79372	20.6278	51.5695	1.11134	0.129247	230.75	141.621	1.22456	0.203568	243.5	92.5833	146.838	189.783
1	412F	female	control	L-DOPA	2019-03-11	31	4	100	0	0	0	0	0	72.7273	1.26477	1.80952	25	5.57962	1.16692	0.610526	87.5776	10.0247	104.652	91.007	59.6528	70.7344	32.1374	29.1489	43.9008	49.0196	55.3409	49.0244	0	3.11526	23.676	3.11526	4.04984	26.4798	39.5639	0.891961	0.192494	245.75	146.136	1.38211	0.282878	257.875	93.25	152.045	207.917
1	412F	female	control	L-DOPA	2019-03-11	31	3	33.3333	33.3333	0	33.3333	0	0	92.3077	1.13572	2.50422	16	11.2527	0.715789	0.659649	100.704	82.9787	99.6528	106.141	32.8125	37.0084	41.0052	51.6914	44.8107	45.3578	47.634	52.0833	0	0	43.75	0	0	40	16.25	0.433562	0.192168	245.083	145.803	1.39298	0.269746	261.417	92.6667	151.501	208.667
1	414F	female	mutant	placebo	2019-03-11	31	4	0	0	0	100	0	0	100	1.48383	2.64346	21	5.81122	1.08421	0.412632	10.2036	16.5924	100.68	86.3286	40.918	48.411	53.4889	51.1576	59.3766	66.0409	43.4626	26.9709	0	0	56.7416	0	1.68539	40.4494	1.1236	0.753166	0.256126	260.833	150.192	1.45263	0.343475	271.5	92.5	158.098	223.8
1	388F	female	control	placebo	2019-03-11	31	1	0	0	0	100	0	0	30.7692	1.24895	3.05907	17	6.19911	0.589474	1.10877	9.55312	NA	91.2662	NA	52.381	42.9982	NA	57.5437	NA	51.6702	NA	46.4133	NA	NA	NA	NA	NA	NA	NA	0.835093	0.208927	246.8	145.331	1.34737	0.300955	268.6	94.4	153.075	214.387
1	388F	female	control	placebo	2019-03-11	31	5	0	60	40	0	0	0	95.2381	1.39642	3.02532	24	7.42507	1.15789	1.28842	95.561	87.6888	97.4091	9.33055	30.6019	45.9508	41.8214	41.6228	31.4086	48.3704	43.5666	41.3407	1.68067	0.840336	37.395	0.420168	0.840336	24.7899	34.0336	0.620475	0.196102	247.881	148.179	1.16491	0.260229	259.143	94.2381	154.648	212.594
1	388F	female	control	placebo	2019-03-11	31	4	0	0	0	100	0	0	94.1176	1.19691	2.69198	21	7.64452	0.768421	0.244211	105.471	101.293	101.563	100	36.5069	51.7823	61.3112	43.0782	47.7657	68.1766	49.4499	35.1756	0	1.44928	76.8116	0	0	20.2899	1.44928	0.734806	0.190392	263.967	148.192	1.2014	0.257843	272.933	93.5	155.016	218.36
1	388F	female	control	placebo	2019-03-11	31	1	0	0	100	0	0	0	33.3333	1.50492	3.23488	18	7.37098	1.21263	2.14737	72.5	91.3524	NA	106.942	NA	47.4251	39.1304	44.6513	37.8575	25.5319	57.2263	NA	NA	NA	NA	NA	NA	NA	NA	0.484232	0.185832	277.933	153.622	1.15228	0.252987	292.733	95.4333	159.163	226.702
1	387F	female	control	L-DOPA	2019-03-11	31	3	0	33.3333	0	66.6667	0	0	100	1.37131	2.54571	15	10.8211	0.392982	0.631579	10.5357	100	91.1111	104.286	44.1667	43.4671	51.6187	53.1052	54.7817	53.9744	42.7816	48.0556	0	1.51515	80.303	0	3.0303	15.1515	0	0.35081	0.144792	224	145.235	1.15789	0.210526	239.75	95.5	153.438	204.7
1	387F	female	control	L-DOPA	2019-03-11	31	1	0	0	0	100	0	0	100	1.23066	2.6301	9	18.2107	-0.210526	-0.252632	5.55556	NA	94.4444	NA	44.4444	52.9412	NA	44.4444	50	54.4118	NA	41.6667	NA	NA	NA	NA	NA	NA	NA	0.169731	0.150418	221.5	141.696	1.24912	0.193056	241.5	99.5	148.618	190.167
1	387F	female	control	L-DOPA	2019-03-11	31	1	0	0	0	100	0	0	50	1.37834	2.8692	12	13.6457	0.463158	-0.210526	5.625	NA	86.4583	NA	48.3871	47.3864	NA	49.375	NA	58.7121	NA	34.991	NA	NA	NA	NA	NA	NA	NA	0.256266	0.177659	229.417	140.705	1.53684	0.261603	255.583	96.9167	147.062	204.233
1	378F	female	control	placebo	2019-03-11	31	3	0	33.3333	33.3333	33.3333	0	0	80	1.44515	2.45077	15	8.65212	1.09474	0.954386	102.096	87.8378	93.6105	32.2761	22.0588	45.7226	56.943	49.8414	28.9855	54.5689	52.4787	47.3527	0	12.3711	16.4948	2.06186	3.09278	28.866	37.1134	0.504408	0.223851	258.25	150.704	1.36842	0.298468	280	92.25	159.061	225.517
1	378F	female	control	placebo	2019-03-11	31	5	0	0	20	60	0	20	71.4286	1.47386	2.54688	34	3.99493	1.20702	1.54586	58.2569	37.686	35.0329	66.6717	49.8195	50.4937	53.1665	47.6928	28.2802	58.6477	59.9936	37.3071	0.393701	52.6247	18.1102	4.59318	2.3622	19.8163	2.09974	0.69321	0.333235	319.417	177.659	1.30936	0.438399	330.347	93.2917	184.103	281.072
1	378F	female	control	placebo	2019-03-11	31	5	20	40	0	40	0	0	100	1.42616	2.51899	21	14.5358	-0.452632	0.196491	106.012	100.604	94.7672	98.7377	46.3836	44.1753	49.2286	57.6708	54.9896	51.2144	41.9701	43.6447	0.787402	12.5984	62.2047	1.5748	3.14961	18.1102	1.5748	0.281165	0.159893	237.2	149.631	1.28	0.230247	252	93.2	153.867	205.693
1	411F	female	mutant	L-DOPA	2019-03-11	31	2	0	100	0	0	0	0	100	1.32911	2.31364	10	18.4558	0.315789	-0.210526	5.55556	90.3533	89.4737	4.7619	42.7918	36.1413	52.381	55.5556	50	43.6141	42.8571	51.9451	4.34783	8.69565	78.2609	4.34783	0	4.34783	0	0.177478	0.117847	242.667	159.962	1.4386	0.174994	260.167	101.833	160.347	200.2
1	411F	female	mutant	L-DOPA	2019-03-11	31	3	33.3333	0	0	66.6667	0	0	92.3077	0.816456	2.6301	15	9.82429	0.189474	1.01053	99.3915	103.226	83.6066	94.4444	56	52.1809	46.1473	50	60.7143	50.0448	51.4687	56	0	1.16279	29.0698	0	0	41.8605	27.907	0.440965	0.132179	217.15	153.337	1.42105	0.215767	238.7	100.9	157.711	198.15
1	371F	female	mutant	placebo	2019-03-11	31	3	0	0	0	100	0	0	100	1.58861	2.48242	16	6.19433	0.389474	0.189474	12.1324	17.0608	89.2045	86.3636	50.7576	48.4061	48.1481	49.8043	71.6374	65.0338	37.2896	36.9318	0	0	50.7692	0	3.07692	46.1538	0	0.794733	0.308683	295.95	161.03	1.66316	0.450278	313.9	89.85	167.826	261.787
1	371F	female	mutant	placebo	2019-03-11	31	3	0	0	0	100	0	0	100	1.78692	2.8903	17	10.4614	0.631579	0.477193	17.1591	6.66959	80.6818	95.2819	46.7172	51.4795	52.6996	55.3283	61.8687	58.0998	38.5682	42.0455	0	2.9703	47.5248	0	5.94059	41.5842	1.9802	0.370361	0.194359	317.4	198.92	1.42316	0.286476	331.6	102.15	200.855	274.417
1	371F	female	mutant	placebo	2019-03-11	31	3	33.3333	0	0	66.6667	0	0	100	1.40928	2.8903	17	12.6013	0.684211	0.452632	102.104	5.57029	97.9167	96.2759	46.7262	52.3908	49.908	43.9249	48.9	56.3395	49.5006	41.7163	0	1.66667	91.6667	0	0	6.66667	0	0.302431	0.155985	294.75	193.551	1.29263	0.246858	319.25	97.6	203.602	270.833
1	371F	female	mutant	placebo	2019-03-11	31	2	0	0	0	100	0	0	100	1.39241	2.92546	12	16.173	0.280702	0.336842	4.08333	101.587	96	95.2381	44	47.9475	49.7354	51.2895	52.9883	52.0525	45.5026	40	NA	NA	NA	NA	NA	NA	NA	0.230883	0.199275	294.583	154.253	1.37895	0.268562	296.583	93	154.646	228.6
1	370F	female	control	L-DOPA	2019-03-11	31	5	20	20	0	60	0	0	90.9091	1.61744	3.11031	26	6.097	1.04421	1.27719	99.7065	9.221	97.3052	91.5859	50.3251	52.1686	60.6241	48.2786	50.9849	50.1707	48.9565	45.1061	0	0.42735	30.7692	0	0.42735	37.1795	31.1966	0.663491	0.277149	282	159.782	1.29123	0.37042	295.833	92.5	166.683	246.933
1	370F	female	control	L-DOPA	2019-03-11	31	3	0	33.3333	0	66.6667	0	0	92.3077	1.38537	2.64768	15	17.7281	0.491228	0.196491	18.8235	100	80.9942	98.2456	41.0331	42.0635	57.1289	59.4118	59.4118	61.3757	40.6433	39.2788	0	5.40541	75.6757	0	2.7027	16.2162	0	0.215753	0.258642	274.167	151.334	1.40702	0.339477	286.833	93.9167	156.428	232.944
1	370F	female	control	L-DOPA	2019-03-11	31	3	0	0	0	100	0	0	100	0.970464	2.37342	16	17.9193	0.336842	0.126316	18.0147	5.71895	77.1242	91.7957	43.5403	42.3747	56.4499	57.6561	63.6029	61.5468	33.4365	36.3943	0	5.40541	64.8649	0	5.40541	24.3243	0	0.204289	0.357095	270	153.692	1.56842	0.454808	290.5	94.25	159.211	241.867
1	370F	female	control	L-DOPA	2019-03-11	31	3	0	100	0	0	0	0	100	1.26582	2.46132	12	18.3442	0.126316	-0.147368	10.0251	100	89.9749	100	44.8622	43.6508	52.381	54.8872	54.8872	53.9683	42.8571	44.8622	0	0	80.9524	0	4.7619	14.2857	0	0.209875	0.357095	311	156.874	1.67018	0.476719	327.333	95.3333	161.31	251.289
1	374F	female	control	placebo	2019-03-11	31	4	0	0	0	100	0	0	100	1.61603	2.49578	18	8.27002	0.926316	1.15789	15.3262	10.2099	85.9123	91.2932	54.944	40.1548	47.4602	55.216	65.9769	55.4532	33.9592	46.0647	0	0	41.6667	0	0	46.5278	11.8056	0.613692	0.319609	298.45	158.786	1.54105	0.455696	312.55	91.65	164.281	255.753
1	374F	female	control	placebo	2019-03-11	31	3	0	0	0	100	0	0	85.7143	1.50633	2.98734	18	7.57395	0.665263	0.336842	4.02576	114.5	92.6537	102.744	48.5584	39.7374	50.7729	50.6581	54.89	44.101	44.5411	50.4661	0	0	31.1558	0	0	31.6583	37.1859	0.712266	0.34537	275.95	153.478	1.47789	0.458361	293.35	93	162.546	246.07
1	374F	female	control	placebo	2019-03-11	31	2	0	0	0	100	0	0	100	1.27989	2.65823	12	15.3649	0.568421	0.112281	7.14286	11.6923	93.1111	91.6667	53.0833	50.4835	45.8333	49.2857	62.8571	56.9451	29.1667	40.75	0	0	80	0	4	16	0	0.348845	0.342142	302.833	158.699	1.77895	0.502036	316.417	90	161.779	250.483
1	404F	female	control	placebo	2019-03-11	31	2	0	50	0	50	0	0	80	1.32911	2.74262	14	4.45656	0.526316	0.789474	16.129	103.82	72.2222	7.14286	48.7282	43.6941	48.4043	54.8387	61.2903	42.6414	25.5319	62.6859	0	6.52174	65.2174	0	0	23.913	4.34783	0.487008	0.0932712	369	245.001	1.05263	0.127026	384.75	122	247.838	305.417
1	404F	female	control	placebo	2019-03-11	31	2	50	50	0	0	0	0	72.7273	1.35724	2.80239	16	5.01485	0.757895	0.936842	95.614	100	101.25	2.5641	61.9257	48.7269	49.9062	48.7093	74.2857	50.7417	43.9024	50.4347	0	0	97.2973	0	0	2.7027	0	0.619826	0.0983048	345	218.012	1.02456	0.137982	351.667	98.6667	223.547	285.946
1	404F	female	control	placebo	2019-03-11	31	4	25	0	25	50	0	0	100	1.44093	2.69198	19	9.49388	0.589474	0.2	99.2203	7.36734	100.39	103.114	45.276	47.7957	46.0398	48.3007	51.914	48.5932	41.9233	48.5163	0	0.793651	48.4127	1.5873	1.5873	23.8095	23.8095	0.408629	0.0875861	238.05	167.562	1.09895	0.130313	256.35	104.45	172.114	204.213
1	373F	female	control	L-DOPA	2019-03-11	31	3	33.3333	0	0	66.6667	0	0	80	1.40717	2.31013	17	3.96159	1.05263	0.642105	111.323	22.825	118.812	78.5698	25.8231	42.2514	75.8716	62.1132	49.1548	56.1295	116.943	50.7866	0	0	15.4062	42.0168	0	24.93	17.6471	0.790845	0.29829	304.85	157.574	1.53684	0.434111	324.15	92.3	164.738	250.297
1	373F	female	control	L-DOPA	2019-03-11	31	4	0	50	0	50	0	0	94.1176	1.56118	2.609	21	6.17759	1.67579	1.25263	14.3536	97.4516	89.5836	106.44	46.769	27.745	54.0271	46.8567	62.6792	52.6215	39.5502	42.3032	0	0	36.6337	0	0	37.6238	25.7426	0.877325	0.22314	259.8	148.809	1.30526	0.320142	276.8	91	156.816	224.013
1	373F	female	control	L-DOPA	2019-03-11	31	3	0	33.3333	0	66.6667	0	0	100	1.53305	2.57032	14	13.0331	0.617544	0.168421	101.786	104.301	97.6984	97.1644	49.881	54.8387	52.4691	46.133	50.613	56.4516	50	46.6667	0	1.72414	77.5862	0	0	17.2414	3.44828	0.30755	0.242357	293.917	162.044	1.40351	0.344955	305.833	92.8333	166.115	251.656
1	406F	female	mutant	placebo	2019-03-11	31	6	33.3333	33.3333	0	33.3333	0	0	100	1.32911	2.60498	25	7.90725	1.4015	0.943158	102.801	33.9091	99.4187	106.634	47.1617	43.0743	57.1506	55.1319	49.6644	47.715	53.0648	53.0287	0	0	32.4201	0	0	34.2466	33.3333	0.658955	0.318306	316	181.62	1.46667	0.452735	325.667	94	185.633	281.089
1	406F	female	mutant	placebo	2019-03-11	31	4	0	75	25	0	0	0	100	1.08861	2.60759	20	8.57681	0.707368	0.943158	105.41	87.583	91.4651	106.338	39.2632	38.6236	57.0349	66.9031	54.776	48.6054	49.0906	45.8478	0	0	46.7105	1.97368	0.657895	36.8421	13.8158	0.520889	0.176949	257.2	152.494	1.12	0.241261	265.4	93.2	156.308	215.773
1	406F	female	mutant	placebo	2019-03-11	31	4	0	25	75	0	0	0	84.2105	1.32911	2.98172	22	4.32431	1.28421	0.656842	91.5019	68.3677	103.867	13.1682	52.1383	103.943	43.5662	69.5267	49.0564	100.908	53.0241	85.2704	0	2.58216	15.2582	0.938967	0	53.9906	27.23	1.11831	0.143756	232	141.846	1.12982	0.206085	240.75	90.6667	146.874	189.689
1	405F	female	mutant	L-DOPA	2019-03-11	31	1	100	0	0	0	0	0	36.3636	1.39241	2.30309	14	2.26039	1.6	1.26316	NA	4.46429	1.78571	83.0944	33.5364	77.6471	49.5585	NA	NA	70.3782	73.3333	44.1729	NA	NA	NA	NA	NA	NA	NA	0.690147	0.0923829	319.667	218.204	1.0386	0.141535	331	105	218.171	275.942
1	405F	female	mutant	L-DOPA	2019-03-11	31	4	50	25	25	0	0	0	100	1.52532	2.84388	19	11.5886	0.610526	0.810526	80.4398	101.596	110.73	96.9954	59.692	52.3568	38.6714	46.829	48.9123	41.6093	50.0241	55.8777	0	0	51.3043	0	0	36.5217	12.1739	0.412708	0.231579	305.35	167.275	1.29263	0.310371	317.25	92.95	171.989	246.34
1	396F	female	mutant	placebo	2019-03-11	31	1	100	0	0	0	0	0	66.6667	2.827	2.47187	10	5.93864	4.92632	6.98947	NA	3.0303	6.52174	94.1176	51.5846	57.5758	41.3445	NA	NA	48.4848	52.9412	44.2358	NA	NA	NA	NA	NA	NA	NA	0.673001	0.392627	370	179.583	2.12632	0.498334	384.5	89.5	182.545	321.067
1	396F	female	mutant	placebo	2019-03-11	31	3	0	33.3333	66.6667	0	0	0	100	1.50492	2.91139	14	13.2436	0.561404	0.477193	102.703	94.7917	98.8506	105.714	37.8495	54.6875	54.2063	44.1268	38.7214	57.8125	53.6772	42.8936	0	0	87.0968	1.6129	0	11.2903	0	0.317082	0.164039	278.333	154.783	1.19298	0.225627	287	97.6667	159.407	221.8
1	396F	female	mutant	placebo	2019-03-11	31	1	100	0	0	0	0	0	40	3.03797	1.87663	13	8.91912	8.37895	8.37895	NA	NA	3.44828	77.5862	84.4479	NA	92.9615	NA	NA	NA	25.8621	55.1724	NA	NA	NA	NA	NA	NA	NA	0.573051	0.151899	286.5	166.785	1.28421	0.199867	289	92	168.645	223.667
1	396F	female	mutant	placebo	2019-03-11	31	3	33.3333	33.3333	0	33.3333	0	0	75	1.62025	2.52813	19	8.59229	1.34737	1.13684	19.6721	96.6958	81.1048	103.431	47.8259	39.797	56.1517	62.7986	52.8119	49.1272	45.9212	49.0474	0	6.66667	51.8519	2.22222	9.62963	15.5556	14.0741	0.561633	0.218343	275.7	156.451	1.37474	0.300955	288.35	93.6	162.367	233.13
1	403F	female	mutant	L-DOPA	2019-03-11	31	4	50	0	25	25	0	0	94.1176	1.29958	2.81013	20	7.57204	1.57474	2.17263	82.895	7.72714	108.978	90.7936	62.1923	54.9741	35.7876	41.936	50.4444	44.4365	45.2959	51.6835	0	5.9633	36.6972	0.917431	0.917431	42.6606	12.844	0.647222	0.213547	312.6	174.14	1.21263	0.307706	330.4	92.2	180.724	265.4
1	403F	female	mutant	L-DOPA	2019-03-11	31	3	66.6667	0	33.3333	0	0	0	100	1.30802	3.36498	14	13.6947	0.673684	0.589474	95.3568	98.6111	4.68104	101.042	57.5424	37.164	38.8345	53.1769	51.564	33.4677	43.5477	57.1573	0	8.62069	68.9655	0	5.17241	12.069	5.17241	0.323085	0.279517	307.333	176.413	1.38947	0.384929	331.667	93.3333	188.488	278.956
1	403F	female	mutant	L-DOPA	2019-03-11	31	1	0	0	0	100	0	0	66.6667	2.42616	1.88467	10	13.1001	NA	7.91579	NA	NA	NA	NA	52.7972	NA	64.3939	NA	NA	NA	40.9091	NA	NA	NA	NA	NA	NA	NA	NA	0.224027	0.210526	328	184.975	1.36842	0.263824	345.5	97.5	193.805	272.4
1	397F	female	control	L-DOPA	2019-03-11	31	4	25	0	0	75	0	0	100	1.37975	1.98101	18	12.8435	0.421053	-0.136842	10.3943	22.8485	88.7969	76.9979	43.4249	62.803	59.2735	33.458	58.3225	75.0265	38.5524	21.3559	0	3.2967	45.0549	3.2967	16.4835	31.8681	0	0.342849	0.307884	305.4	179.756	1.54105	0.417055	322.9	97.95	184.875	264.51
1	398F	female	control	placebo	2019-03-11	31	4	25	50	0	25	0	0	66.6667	1.25377	2.36287	27	4.14895	1.33895	1.31579	103.771	43.3808	88.3275	63.7665	42.4334	45.4496	50.3505	50.9165	46.1378	54.7396	50.7857	49.4509	1.59046	5.76541	37.7734	0.795229	2.7833	49.503	1.78926	1.00548	0.381418	301.976	163.137	1.46266	0.52088	318.81	87.7619	167.871	263.557
1	398F	female	control	placebo	2019-03-11	31	3	33.3333	0	0	66.6667	0	0	100	1.51899	2.45781	14	8.10201	0.505263	0.196491	9.67742	7.35714	101.192	93.4874	54.625	58	48.2026	52.4194	58.7732	66.3571	49.5331	47.0245	0	0	74.5763	0	3.38983	20.339	1.69492	0.498304	0.240432	260.667	151.762	1.33333	0.343475	279.333	91.6667	156.345	233.822
1	398F	female	control	placebo	2019-03-11	31	1	0	100	0	0	0	0	100	2.99578	1.49789	6	7.15124	NA	NA	NA	NA	62.5	3.57143	29.1667	NA	60.7143	NA	NA	NA	28.5714	33.3333	NA	NA	NA	NA	NA	NA	NA	0.329613	0.321563	348	174.317	1.55789	0.410393	354	92	177.74	300.467
2	386F	female	control	L-DOPA	2019-03-25	45	3	0	33.3333	33.3333	33.3333	0	0	100	1.54008	3.10127	16	10.3756	0.610526	0.757895	102.677	100	98.0392	101.389	51.8519	47.8538	50.539	54.1077	54.0152	50.3444	48.4821	51.8031	0	0	69.4444	0	0	22.2222	8.33333	0.403799	0.207417	265	153.522	1.42105	0.307351	277	97.25	161.129	229
2	386F	female	control	L-DOPA	2019-03-25	45	3	0	33.3333	0	66.6667	0	0	100	1.37131	3.17511	16	9.88544	1.02105	0.473684	101.852	23.8095	97.2877	78.2709	44.1675	44.2305	57.2126	57.1475	48.5575	46.592	54.1375	55.6163	0	0	55.2632	0	0	39.4737	5.26316	0.421773	0.200311	248.25	149.204	1.42105	0.283367	262.5	96.25	156.755	215.617
2	386F	female	control	L-DOPA	2019-03-25	45	3	66.6667	0	33.3333	0	0	0	92.3077	1.53797	3.1308	18	9.87392	0.484211	1.11579	95.4058	101.613	104.005	98.2759	53.6433	52.1135	43.6113	49.0441	47.836	48.8135	48.1591	50	0	15.7407	48.1481	1.85185	0.925926	22.2222	11.1111	0.372705	0.194448	244.3	148.239	1.38316	0.269332	262.85	99.35	156.053	214.223
2	414F	female	mutant	placebo	2019-03-25	45	4	25	0	25	50	0	0	94.1176	1.71308	2.78903	19	8.86141	0.526316	1.78526	96.5828	100.087	101.734	99.1534	51.227	46.7669	44.5797	50.1279	50.4885	47.0055	43.1547	49.9975	0	0	42.2535	0	0	32.3944	25.3521	0.81052	0.249078	266	154.972	1.49053	0.348923	286.8	96.6	163.135	237.52
2	414F	female	mutant	placebo	2019-03-25	45	4	0	75	25	0	0	0	80	1.51899	2.61844	24	7.8903	1.2391	0.831579	103.511	77.3805	93.785	49.1252	42.5994	38.2486	66.2574	54.2201	41.0171	42.4071	61.3277	49.2475	0	6.46388	34.981	1.14068	3.04183	38.7833	15.5894	0.588984	0.244282	293.833	160.349	1.38246	0.330446	311.167	96.1667	165.375	248.656
2	414F	female	mutant	placebo	2019-03-25	45	2	0	50	0	50	0	0	42.1053	1.74352	2.2391	23	6.60087	1.10316	0.940351	4.54545	97.7713	50.7407	102.508	39.037	54.1174	NA	45.3881	40.5565	65.1943	53.8647	40.3108	NA	NA	NA	NA	NA	NA	NA	0.60496	0.222011	258.732	154.038	1.40752	0.315631	281.893	95.6786	159.85	233.511
2	385F	female	mutant	L-DOPA	2019-03-25	45	4	25	0	0	75	0	0	100	1.84388	2.79325	19	6.91889	1.76	1.02105	102.469	5.85771	96.2894	96.3752	37.6686	56.8129	58.3174	41.0038	46.3042	60.5873	52.8319	35.6369	0	0	40.6061	0	0	36.9697	22.4242	0.641889	0.23451	266.8	157.396	1.37474	0.306907	278.3	94.35	167.282	240.657
2	385F	female	mutant	L-DOPA	2019-03-25	45	4	25	25	50	0	0	0	94.1176	1.65823	3.35021	22	12.624	1.06105	1.20421	98.8809	93.77	3.5478	106.065	45.1613	51.9857	57.2364	47.5558	41.8673	49.5238	56.345	50.8242	0	0	69.8276	0	0	18.9655	11.2069	0.327055	0.261929	293.433	161.357	1.43158	0.324702	310.767	97	169.212	249.344
2	385F	female	mutant	L-DOPA	2019-03-25	45	4	25	0	25	50	0	0	100	1.7384	3.31646	20	10.9911	0.690526	0.884211	97.2795	102.469	103.785	97.6111	46.6938	50.6595	53.2163	42.3038	44.6579	50.0597	56.7222	44.6001	0	0	51.8519	0	0	36.1111	12.037	0.403689	0.294559	293.8	159.036	1.57474	0.388363	312.2	94.8	167.451	252.373
2	387F	female	control	L-DOPA	2019-03-25	45	4	25	25	0	50	0	0	88.8889	1.57595	2.57384	19	7.97834	0.831579	0.322807	109.942	100.976	94.9226	97.5037	51.73	57.7828	49.7923	41.6752	42.2715	52.3073	58.6896	47.768	0	0	35.503	0	0.591716	21.3018	42.6036	0.723752	0.155718	261.45	150.561	1.12632	0.224206	276.5	98.35	158.568	214.987
2	387F	female	control	L-DOPA	2019-03-25	45	5	40	40	0	20	0	0	100	1.32911	2.62307	23	10.5893	1.26316	0.540351	95.5634	100.929	101.423	94.6032	44.4683	58.1032	53.2331	40.7395	43.2951	55.9657	56.6228	43.1861	0	0	48.366	0	0	31.3725	20.2614	0.427831	0.167888	263.833	152.371	1.12281	0.221482	271.333	98.5	158.625	215.267
2	387F	female	control	L-DOPA	2019-03-25	45	5	40	0	40	20	0	0	90.9091	1.32208	2.55169	25	9.35463	1.03158	0.85614	63.3493	102.048	104.082	106.283	59.6304	52.4599	41.1998	42.6769	41.717	44.1895	53.1551	54.2588	0	1.68539	35.3933	1.68539	0.561798	43.8202	16.8539	0.45588	0.13058	233.5	147.091	1.0807	0.176179	245.833	99.6667	154.164	198.256
2	378F	female	control	placebo	2019-03-25	45	3	33.3333	0	0	66.6667	0	0	85.7143	1.7616	3.16456	18	6.15811	0.452632	0.831579	93.6779	103.294	66.774	98.2029	44.9987	54.7573	45.5181	43.9884	50.209	49.5712	50.5047	50.3513	0	0	41.3333	0	0.666667	47.3333	10.6667	0.535114	0.272263	293.25	161.853	1.36842	0.369531	314.5	96	171.383	260.667
2	378F	female	control	placebo	2019-03-25	45	5	20	60	20	0	0	0	90.9091	1.46976	3.14045	24	7.74245	1.04421	1.25614	102.083	57.1429	97.5037	21.014	47.677	45.9574	47.2781	52.134	40.4062	45.4848	43.5153	50.7621	0	3.05344	23.6641	2.29008	1.52672	64.5038	4.96183	0.721821	0.326301	344.333	171.674	1.50175	0.432304	359	95.3333	176.677	286.311
2	378F	female	control	placebo	2019-03-25	45	5	0	0	100	0	0	0	100	1.10267	3.08579	22	10.3981	1.17895	1.30526	86.082	84.7522	113.586	14.7035	50.6119	49.1379	46.1939	51.567	33.6955	34.4289	62.6803	65.28	0	8.69565	49.2754	0	0	34.7826	7.24638	0.371592	0.345133	335.267	172.556	1.57614	0.439411	357.9	97.9667	177.742	286.007
2	378F	female	control	placebo	2019-03-25	45	6	16.6667	16.6667	66.6667	0	0	0	96	1.42857	3.35142	28	9.19663	1.00351	1.46165	86.3508	88.8626	19.4159	29.9672	52.0439	53.5378	46.363	46.052	37.1186	38.9357	65.4969	66.394	0	0	52.3256	0.581395	0	39.5349	7.55814	0.442156	0.187558	289.286	157.448	1.25714	0.241617	305.429	98.5714	163.558	229.905
2	380F	female	control	L-DOPA	2019-03-25	45	3	66.6667	33.3333	0	0	0	0	92.3077	1.60689	3.2384	15	11.7168	0.505263	0.575439	93.75	102.211	102.564	97.5694	51.0005	52.3158	47.7378	46.8137	49.26	47.0526	50.7365	49.6337	0	12.766	65.9574	2.12766	0	12.766	6.38298	0.336057	0.23984	307.5	161.897	1.45614	0.326301	327.333	95.9167	166.97	247.3
2	380F	female	control	L-DOPA	2019-03-25	45	3	33.3333	33.3333	33.3333	0	0	0	85.7143	1.93671	3.36498	18	11.4385	0.673684	0.715789	98.2906	29.6199	102.899	103.389	57.1809	41.317	46.8642	62.7215	49.458	40.9044	49.3333	58.7876	0	0	55.4455	0	0	36.6337	7.92079	0.378037	0.231224	295.9	159.303	1.43579	0.32103	311.75	95.9	164.245	243.987
2	380F	female	control	L-DOPA	2019-03-25	45	4	25	0	25	50	0	0	100	1.60338	3.16456	19	11.1646	0.665263	0.694737	98.587	97.9443	104.153	103.901	48.4764	53.9125	55.1533	45.1892	43.2062	55.5703	55.9039	45.3078	0	3.00752	59.3985	0.75188	3.00752	15.0376	18.797	0.419977	0.207417	285.7	158.978	1.25053	0.269776	300.95	96.65	166.794	241.313
2	412F	female	control	L-DOPA	2019-03-25	45	5	0	40	0	60	0	0	90.9091	1.56962	3.13924	24	8.93261	0.606316	1.19298	10.2003	100.524	91.0315	100.87	42.0776	48.2561	54.1173	51.9661	53.1238	54.846	47.6826	41.9974	0	0.440529	36.5639	0	0	42.7313	20.2643	0.575132	0.193902	252.886	152.134	1.31609	0.281362	267.829	95.8	157.756	219.693
2	412F	female	control	L-DOPA	2019-03-25	45	5	0	40	20	40	0	0	100	1.39803	3.15612	21	9.95616	0.589474	1.45684	20.3889	99.4893	85.5276	103.178	40.8635	42.4072	55.1731	48.7687	49.808	53.7902	43.313	44.4951	0	0	50.3497	0	0	40.5594	9.09091	0.489043	0.216922	270.6	154.703	1.28982	0.290118	284.6	96.4667	160.453	228.427
2	412F	female	control	L-DOPA	2019-03-25	45	3	0	0	0	100	0	0	100	1.23769	3.13643	13	14.4748	0.442105	0.463158	3.84615	3.63757	90.303	88.8393	44.8811	43.5847	50	46.3462	50.7692	58.2672	37.0536	35.8032	0	0	59.0164	0	0	37.7049	3.27869	0.342931	0.203716	276.667	156.314	1.29123	0.267673	286.333	99.6667	162.141	227.733
2	411F	female	mutant	L-DOPA	2019-03-25	45	5	0	60	40	0	0	0	100	1.27004	2.67651	22	7.96827	0.926316	1.6	98.4388	89.7892	101.316	8.07412	46.8366	42.3553	51.5697	54.9754	44.3471	42.3568	51.9169	54.2862	0	7.97872	36.7021	1.06383	0	34.5745	19.6809	0.533746	0.212125	267	155.613	1.25895	0.268562	280.5	98.7667	163.057	227.353
2	411F	female	mutant	L-DOPA	2019-03-25	45	2	0	50	50	0	0	0	100	1.53305	2.27848	12	22.4968	0.294737	0.105263	102.941	97.9167	100	101.852	46.875	45.4044	51.6667	51.4706	48.5294	48.5294	48.3333	50	8.82353	5.88235	85.2941	0	0	0	0	0.139702	0.189503	262.333	149.531	1.6	0.243393	274	100	153.731	210.667
2	411F	female	mutant	L-DOPA	2019-03-25	45	2	50	50	0	0	0	0	100	1.57525	2.98172	12	16.497	0.210526	0.252632	100	102	4.16667	97.9167	49.0036	51.8095	50	45.6842	47.0526	52.1905	50.1894	46.7391	2.12766	6.38298	82.9787	2.12766	0	6.38298	0	0.212311	0.318602	261	156.458	1.75439	0.415723	279.667	99.6667	165.665	240.644
2	411F	female	mutant	L-DOPA	2019-03-25	45	2	50	0	50	0	0	0	88.8889	1.28692	2.36287	11	18.5557	0.336842	0.238596	94.1176	88.8889	8.18713	102.632	51.3158	50	47.3684	52.9412	41.1765	41.3194	52.6316	54.2398	5.26316	15.7895	78.9474	0	0	0	0	0.143046	0.126434	253.833	146.535	1.24211	0.15486	258.167	101.333	151.138	192.256
2	413F	female	mutant	placebo	2019-03-25	45	3	0	0	0	100	0	0	100	1.55063	2.38397	16	7.85634	0.494737	0.126316	5.33626	10.5207	94.6637	89.4075	41.9469	52.1036	47.5569	45.5223	56.7051	58.2602	41.3088	33.1165	0	0.649351	59.7403	0	0.649351	35.7143	3.24675	0.537299	0.222074	278.75	157.442	1.23158	0.295359	302.75	97.25	167.04	243.25
2	413F	female	mutant	placebo	2019-03-25	45	3	33.3333	33.3333	0	33.3333	0	0	100	1.19902	2.54923	14	11.5386	0.905263	0.364912	103.935	93.4211	91.8919	102.778	45.2703	45.1906	53.606	50.9379	48.3916	52.9946	49.8832	48.4556	0	0	78.4615	0	1.53846	16.9231	3.07692	0.350625	0.225035	285.167	157.974	1.23509	0.303057	304.833	98.75	166.192	242.622
2	413F	female	mutant	placebo	2019-03-25	45	2	0	100	0	0	0	0	100	0.907173	2.18003	10	19.103	0.294737	0.421053	102.632	94.7368	100	105.263	45.9064	44.582	52.6316	57.8947	47.3684	47.2136	52.6316	51.462	0	10.5263	89.4737	0	0	0	0	0.1707	0.201347	261.167	155.341	1.41754	0.259975	276.167	98.6667	158.976	222.467
2	413F	female	mutant	placebo	2019-03-25	45	4	0	0	50	50	0	0	94.1176	1.05696	2.54008	19	10.5823	0.852632	0.867368	99.8413	93.75	98.4821	104.078	45.7982	47.5694	54.1581	52.8908	46.4999	49.2014	49.7231	49.3561	0	0	62.1359	0	1.94175	33.9806	1.94175	0.376709	0.206174	276.5	155.786	1.17895	0.270042	290.9	95.95	161.699	230.7
2	413F	female	mutant	placebo	2019-03-25	45	2	0	100	0	0	0	0	88.8889	1.13924	2.75316	12	13.8222	0.659649	-2.33684	9.9359	76.5306	92	111.765	48	98.9796	60.6138	46.0526	69.2308	104.082	38.9706	NA	NA	NA	NA	NA	NA	NA	NA	0.24372	0.141239	251.5	152.436	1.02105	0.166556	261.75	102.25	158.981	204.95
2	388F	female	control	placebo	2019-03-25	45	5	20	20	0	60	0	0	100	1.59072	2.94655	23	9.55621	1.12982	0.34386	103.738	99.5891	96.2103	87.4939	49.3171	50.0063	51.5852	50.6731	51.6519	53.7784	47.7568	47.2893	0	0	51.7241	0	0	35.6322	12.6437	0.527206	0.20111	264.4	152.791	1.12982	0.270398	282.533	98.1	160.178	226.84
2	388F	female	control	placebo	2019-03-25	45	6	33.3333	0	0	66.6667	0	0	96	1.63201	2.88577	30	7.17741	1.21579	1.19298	103.973	104.129	97.1078	85.8515	56.1014	39.7401	46.1186	41.4296	56.3062	49.6674	41.7546	47.8555	0	2.74725	38.1868	0	0	28.8462	30.2198	0.746512	0.256337	269.821	157.968	1.1218	0.332477	279.161	98.625	165.262	238.908
2	388F	female	control	placebo	2019-03-25	45	4	25	0	0	75	0	0	94.1176	1.33755	2.77637	22	9.88268	0.858947	0.783158	106.735	11.1357	95.0436	87.2222	56.271	51.697	44.0721	49.6542	61.6396	54.1511	36.1733	43.9437	0	0	56.338	0	0.704225	35.2113	7.74648	0.43862	0.296691	301.767	163.354	1.23368	0.378474	317	97.4333	169.297	260.749
2	406F	female	mutant	placebo	2019-03-25	45	4	0	50	25	25	0	0	100	1.72152	2.59072	18	8.52525	0.463158	1.57895	102.769	98.6928	98.5849	109.693	42.2876	52.1716	56.5296	42.9972	41.9101	50.4849	60.3882	43.9082	0	0	53.3835	0	0	24.812	21.8045	0.550864	0.196847	279.3	158.64	1.26105	0.260982	290.6	94.7	164.675	234.79
2	406F	female	mutant	placebo	2019-03-25	45	4	0	25	75	0	0	0	100	1.32911	3.02321	17	12.8312	0.726316	0.789474	101.468	86.6039	98.9992	12.5297	43.5989	40.233	54.0337	58.7049	45.7937	41.7563	51.4388	56.7284	0	10.989	47.2527	0	3.2967	32.967	5.49451	0.311741	0.200755	294	158.882	1.34737	0.251832	303.75	98.25	166.656	237.583
2	406F	female	mutant	placebo	2019-03-25	45	3	0	33.3333	66.6667	0	0	0	100	1.25527	2.827	13	19.1139	0.905263	1.15088	99.8328	79.798	4.34783	16.8478	36.9565	43.0976	63.8587	45.047	26.7957	44.5286	61.5942	58.6957	0	6.52174	73.913	4.34783	0	13.0435	2.17391	0.210932	0.171441	281.417	154.38	1.16842	0.209194	297.75	99.9167	160.699	221.406
2	406F	female	mutant	placebo	2019-03-25	45	5	0	40	20	40	0	0	100	1.70464	2.82419	21	8.97771	1.36842	1.48211	104.947	97.0036	90.3492	106.177	36.8081	43.8816	59.1482	48.5751	48.7005	54.4296	47.1599	38.3792	0	0	40.9574	0	0.531915	31.9149	26.5957	0.609382	0.277149	290.8	162.585	1.22947	0.346791	307.2	97.6	171.391	253.693
2	397F	female	control	L-DOPA	2019-03-25	45	6	0	50	0	50	0	0	96	1.53104	2.81294	26	4.85595	1.51579	1.05965	7.07013	97.5101	93.4367	100.153	42.5087	50.6166	54.9311	47.8732	49.7627	58.2638	47.4307	43.3977	0	0	19.0332	0	0	33.2326	47.7341	1.70948	0.360141	310.571	174.324	1.38346	0.457346	328.714	97	182.392	285.705
2	397F	female	control	L-DOPA	2019-03-25	45	7	57.1429	0	28.5714	14.2857	0	0	100	1.12719	2.39075	29	5.6209	1.57895	1.2391	91.4915	107.352	106.8	88.7866	56.5817	55.9948	36.7446	42.1992	53.221	46.4816	46.084	47.8216	0	0	19.3206	0	0	48.4076	32.2718	1.03821	0.377653	331.714	173.033	1.38947	0.486533	347.857	96.7143	179.691	292.924
2	397F	female	control	L-DOPA	2019-03-25	45	5	20	0	0	80	0	0	90.9091	1.30902	2.68108	27	4.25048	1.15088	1.48571	102.025	6.26469	64.3911	93.6703	51.5121	55.2943	52.8084	45.9051	52.2822	58.8685	48.0308	41.0399	0	1.40845	16.7002	0	0	31.992	49.8994	1.43765	0.386367	309.762	171.697	1.49774	0.507683	332.048	96.619	180.118	284.71
2	396F	female	mutant	placebo	2019-03-25	45	5	0	80	20	0	0	0	100	1.44304	3.16456	20	8.70969	1.56632	1.08632	102.987	85.1156	94.9116	14.1742	33.797	44.4511	57.1979	52.6262	37.9733	47.5829	52.8183	48.1021	0	0	51.9608	0.980392	0	35.2941	11.7647	0.599657	0.338974	323.4	172.411	1.49895	0.455163	347.4	96.2	180.914	284.773
2	396F	female	mutant	placebo	2019-03-25	45	3	0	66.6667	33.3333	0	0	0	100	1.40647	3.17862	12	17.1522	0.926316	0.694737	99.0476	79.3103	94.1176	12.4282	34.7059	41.3793	56.0345	48.5714	36.6667	39.6552	57.0402	47.6471	0	3.33333	70	0	0	26.6667	0	0.230473	0.158117	245.333	148.568	1.15088	0.197794	258.333	100.333	153.931	202.244
2	396F	female	mutant	placebo	2019-03-25	45	1	0	0	100	0	0	0	57.1429	1.05485	3.28059	10	12.0101	0.726316	NA	95.2381	NA	NA	23.8095	NA	NA	61.9048	57.1429	34.7222	NA	63.3454	NA	NA	NA	NA	NA	NA	NA	NA	0.172354	0.0874972	225	141.384	0.968421	0.102154	233.25	103	145.264	167.617
2	396F	female	mutant	placebo	2019-03-25	45	4	50	0	50	0	0	0	94.1176	1.35865	2.98734	21	10.0742	1.49474	0.816842	92.3374	84.1624	8.22113	102.883	46.9422	47.1001	52.7778	56.4143	40.4611	38.5944	63.5684	62.4111	0	0	62.3853	0	1.83486	33.945	1.83486	0.436958	0.249434	255.6	150.913	1.35579	0.344659	277.4	99	159.685	232.36
2	396F	female	mutant	placebo	2019-03-25	45	2	0	0	100	0	0	0	72.7273	1.18143	3.1294	11	15.934	0.673684	0.252632	100	86.3636	100	28.4091	47.8261	41.5072	51.1364	54.8654	47.619	41.866	101.136	54.2443	NA	NA	NA	NA	NA	NA	NA	0.215837	0.127915	251	146.849	1.40351	0.196017	260.667	101	148.779	193.511
2	404F	female	control	placebo	2019-03-25	45	4	50	0	0	50	0	0	88.8889	1.78903	3.24191	22	9.72245	1.47368	0.947368	40.2679	6.55218	98.7654	90.694	53.3336	59.3274	45.8237	36.321	43.3494	53.7762	51.2133	42.7084	0	0	45.8333	0	0	37.5	16.6667	0.498918	0.288519	329.6	165.986	1.32211	0.369887	338.6	95.8	172.07	264.653
2	404F	female	control	placebo	2019-03-25	45	6	66.6667	0	33.3333	0	0	0	92.3077	1.34519	3.0764	28	7.3319	1.02105	0.996491	88.8717	101.711	9.74521	95.0762	66.5613	50.922	34.0782	46.9278	53.0731	39.6302	45.3077	60.4498	0	2.1148	32.9305	1.51057	0	27.7946	35.6495	0.781188	0.265685	308.643	164.45	1.24612	0.341233	319	96.1429	171.053	254.662
2	404F	female	control	placebo	2019-03-25	45	5	40	0	0	60	0	0	95.2381	1.57243	2.90436	23	9.01976	0.724211	0.442105	112.018	8.90743	106.8	87.7424	62.457	57.4934	41.9479	40.8522	51.1845	52.4388	48.1069	46.4683	0	0	33.5052	1.03093	0	39.1753	26.2887	0.567788	0.295151	304.833	163.32	1.44421	0.38025	322	96.7333	170.723	257.838
2	371F	female	mutant	placebo	2019-03-25	45	3	0	100	0	0	0	0	100	1.55063	3.36146	15	8.63033	1.05263	0.652632	103.226	83.2558	96.4889	112.5	39.869	41.9603	58.0529	57.6358	42.862	45.3364	53.0048	55.2166	0	0	68.0556	0	0	25	6.94444	0.487651	0.322896	305.25	164.917	1.61053	0.451255	325.25	96.75	176.435	275.65
2	371F	female	mutant	placebo	2019-03-25	45	4	0	25	0	75	0	0	100	1.37131	3.03446	19	10.1326	0.429474	0.4	6.77635	102.542	92.6691	95.9409	56.9336	40.524	44.2513	55.6572	59.6386	48.0243	37.0665	49.0611	0	0	44.4444	0	0	49.5726	5.98291	0.447103	0.258494	299.9	164.493	1.45895	0.384455	320.4	97.15	173.214	261.9
2	371F	female	mutant	placebo	2019-03-25	45	3	0	0	33.3333	66.6667	0	0	100	1.40295	3.12236	16	15.2031	0.0947368	0.452632	104.365	101.667	94.0476	100	45.7672	52.0697	52.9508	48.6652	51.1183	57.0277	47.212	43.0996	0	2.22222	75.5556	0	2.22222	20	0	0.271576	0.202087	278.75	157.934	1.44211	0.281146	291	97	163.126	233.433
2	371F	female	mutant	placebo	2019-03-25	45	4	50	25	0	25	0	0	100	1.33966	3.14346	17	9.72167	0.863158	0.378947	100.769	99.5238	106.141	101.27	51.4338	48	51.5943	46.3034	49.2949	52.254	46.8954	49.9925	0	0	47.5806	0	0	30.6452	21.7742	0.483768	0.211859	273.75	153.834	1.47368	0.302909	294.25	98	161.306	229.9
2	398F	female	control	placebo	2019-03-25	45	3	33.3333	66.6667	0	0	0	0	100	1.53305	2.99367	16	12.5488	1.57895	0.368421	7.69231	87.7741	97.4359	92.1053	45.4103	45.357	56.2629	51.1905	53.5714	47.4958	48.7154	50.4835	0	0	64.7059	0	0	30.8824	4.41176	0.358599	0.306314	310.583	164.777	1.50175	0.406692	324.5	98.4167	172.492	263.233
2	398F	female	control	placebo	2019-03-25	45	5	20	0	20	60	0	0	95.2381	1.53586	2.827	25	8.82165	0.791579	0.603509	102.906	104.198	95.6897	95.6277	45.7479	48.908	50.6636	49.8764	58.2393	52.5203	43.9257	46.8662	0	0	52.4476	0	0	27.972	19.5804	0.436426	0.198268	274.367	154.585	1.27018	0.269568	285.7	94.6	158.777	224.884
2	398F	female	control	placebo	2019-03-25	45	5	0	40	60	0	0	0	95.2381	1.55837	3.07615	24	7.1352	0.694737	0.938346	52.5332	82.777	101.036	108.34	47.1896	52.5582	46.0538	46.7556	36.4381	43.9944	56.3502	56.2165	0	7.44681	40.9574	9.04255	0	36.7021	5.85106	0.72192	0.239959	271.833	153.795	1.32351	0.32944	289.733	97.8667	159.847	232.158
2	398F	female	control	placebo	2019-03-25	45	4	75	25	0	0	0	0	100	1.31857	2.7173	18	10.2727	1.47368	0.561404	94.5752	101.709	103.979	91.2879	55.6606	58.1065	40.8619	35.9725	44.9425	54.1762	45.3286	39.1618	0	8.06452	38.7097	5.64516	0	25.8065	21.7742	0.486116	0.189207	270.5	151.867	1.24211	0.26871	284	97.25	155.647	219.85
2	405F	female	mutant	L-DOPA	2019-03-25	45	7	14.2857	42.8571	0	28.5714	0	14.2857	93.3333	1.72527	2.60021	34	6.67881	0.725146	1.44737	105.009	103.909	94.4181	64.541	52.7371	45.4795	48.5048	51.8845	51.2414	48.3268	56.3603	50.6052	2.1645	24.8918	12.1212	3.24675	0	33.3333	24.2424	0.610983	0.204703	276.667	159.98	1.28187	0.272608	291.667	98	166.064	236.896
2	405F	female	mutant	L-DOPA	2019-03-25	45	6	16.6667	33.3333	16.6667	33.3333	0	0	88.8889	1.39006	2.71449	30	4.11215	1.13684	1.48304	29.1661	88.9221	92.493	42.2754	39.9133	46.7805	48.5911	51.3007	45.3777	49.0276	52.2769	45.2777	0	0	14.0704	0	0	56.4489	29.4807	1.44619	0.149036	246.944	146.832	1.11813	0.20342	258.389	97.9444	152.925	201.104
2	403F	female	mutant	L-DOPA	2019-03-25	45	4	0	0	0	100	0	0	100	1.81435	3.26653	20	7.29429	0.484211	0.961404	99.7405	102.121	99.1343	96.9235	54.4321	44.6672	49.4624	53.0189	55.5293	50.5276	44.4519	51.4264	0	0	34.6939	0	0	17.3469	47.9592	0.744507	0.233444	287.4	156.867	1.44	0.320497	306.6	95.6	168.829	247.307
2	403F	female	mutant	L-DOPA	2019-03-25	45	6	16.6667	16.6667	66.6667	0	0	0	96	1.35021	3.27532	28	8.09427	1.3614	0.926316	92.7157	104.657	107.301	97.8758	41.9748	38.8077	41.4706	42.2043	38.9118	31.0011	48.7101	48.6808	0	1.64474	28.6184	1.64474	0	52.6316	15.4605	0.575864	0.274484	309.833	163.405	1.33333	0.358576	328	97.1667	170.018	258.556
2	403F	female	mutant	L-DOPA	2019-03-25	45	3	33.3333	0	33.3333	33.3333	0	0	100	1.26231	2.92194	15	17.3667	0.8	0.926316	100.056	100	102.273	96.4286	61.2044	47.2222	45.0397	53.0833	53.0833	47.2222	44.8413	55.1438	0	0	84.058	4.34783	0	11.5942	0	0.426293	0.0977126	227.5	147.023	1.04561	0.124954	237.667	101	151.951	183.656
2	373F	female	control	L-DOPA	2019-03-25	45	3	33.3333	0	0	66.6667	0	0	92.3077	1.74051	2.74051	17	6.15751	0.810526	0.663158	96.1111	8.89365	106	90.5846	45.1817	64.4662	52.4262	35.2683	44.2895	63.9438	55.7802	37.4216	0	0	45.5056	0	0	47.191	7.30337	0.687091	0.260715	314	168.438	1.37895	0.359316	326.25	96.75	174.133	263.167
2	373F	female	control	L-DOPA	2019-03-25	45	5	40	0	20	40	0	0	95.2381	1.54008	2.91842	24	8.24797	0.85614	0.989474	100.688	102.029	99.1508	96.4615	48.7404	53.1373	51.3934	48.293	51.2272	53.8935	49.5778	45.4878	0	0	46.087	0	0.434783	36.9565	16.5217	0.579702	0.302317	340.833	173.039	1.29825	0.381968	351.667	95	181.061	284.489
2	373F	female	control	L-DOPA	2019-03-25	45	2	0	0	0	100	0	0	88.8889	1.57525	2.24684	13	13.3708	0.105263	0.389474	4.46429	3.80747	87.9167	95.8333	44.9167	46.2165	54.1667	49.1071	53.5714	54.8676	50	43.8889	0	0	68	12	0	20	0	0.284033	0.243393	298.167	159.04	1.44912	0.311644	322.75	97.25	168.864	251.733
2	370F	female	control	L-DOPA	2019-03-25	45	5	20	40	0	40	0	0	95.2381	1.39944	2.75668	25	10.8862	1.67018	1.34737	12.8903	100.959	92.0301	94.9812	51.2606	41.1769	49.319	59.7118	63.7678	49.0373	36.7863	49.542	0	5.91716	36.6864	11.8343	1.77515	31.9527	11.8343	0.453895	0.380783	334.333	174.885	1.4386	0.491228	356	96.3333	182.288	297.044
2	370F	female	control	L-DOPA	2019-03-25	45	3	0	33.3333	33.3333	33.3333	0	0	100	1.52954	3.17862	15	11.1695	0.6	0.989474	103.333	99.1453	96.6667	102.564	46.4035	47.2506	57.7692	51.9024	51.431	56.5835	49.5157	49.0351	0	0	66.1765	0	1.47059	25	7.35294	0.382988	0.350433	330.25	178.118	1.63158	0.508994	351.75	96	186.725	300.35
2	370F	female	control	L-DOPA	2019-03-25	45	5	0	80	20	0	0	0	68.9655	1.34845	2.1519	31	8.44749	1.40632	2.12398	110.883	80.046	88.9276	35.2519	22.67	39.0141	64.9088	60.6194	37.1203	53.9124	58.0186	48.0479	1.01351	2.7027	25.6757	3.37838	5.74324	51.0135	10.473	0.884374	0.417179	344.569	178.244	1.49181	0.546105	356.486	94.5972	185.361	303.569
2	374F	female	control	placebo	2019-03-25	45	3	0	0	0	100	0	0	100	1.93038	2.85865	16	10.1022	0.578947	0.364912	6.78733	9.32751	93.0827	89.1015	50.5249	52.6481	48.9708	49.7208	58.6092	59.3321	42.4434	39.5558	0	0.917431	66.9725	0	0	26.6055	5.50459	0.440965	0.32867	306.75	167.568	1.56842	0.45392	331.25	96.25	175.598	274.683
2	374F	female	control	placebo	2019-03-25	45	3	66.6667	0	0	33.3333	0	0	92.3077	1.39241	2.73207	16	11.8039	0.368421	0.410526	93.6887	103.944	106.21	96.5476	55.9677	49.8109	40.0215	42.7083	50.4122	44.4958	46.3192	55.4839	0	0.980392	73.5294	2.94118	0	19.6078	2.94118	0.360218	0.214524	264.75	151.608	1.51579	0.302465	286.25	99.75	159.29	224.333
2	374F	female	control	placebo	2019-03-25	45	3	0	0	0	100	0	0	92.3077	1.67511	1.97679	18	6.77499	0.766316	1.13684	19.7207	7.95918	64.2015	85.7287	46.0905	46.1688	46.4069	46.6484	51.513	56.6852	46.4855	27.2551	2.0202	33.8384	20.7071	2.52525	24.7475	13.6364	2.52525	0.550138	0.261159	255.1	155.169	1.43368	0.361537	273.05	95.95	159.385	229.063
3	385F	female	mutant	L-DOPA	2019-04-08	59	3	33.3333	0	0	66.6667	0	0	100	1.75809	3.43882	13	12.9589	0.954386	1.55789	93.5484	101.961	105.263	96.9697	58.9474	40	36.709	49.1431	52.369	35.1471	39.4218	54.9474	0	0	66.6667	0	0	23.8095	9.52381	0.382327	0.334	320.333	167.175	1.40351	0.411577	337.333	95.3333	175.402	272.756
3	385F	female	mutant	L-DOPA	2019-04-08	59	4	50	25	25	0	0	0	94.1176	1.65612	3.26582	19	11.0665	0.978947	0.951579	95.2324	102.31	4.87391	97.235	51.6817	55.0267	48.7494	42.3611	46.6346	50.3314	53.3433	48.8616	0	0	60.5769	0.961538	0	25.9615	12.5	0.385677	0.303264	310.15	167.214	1.39789	0.380013	321.4	95.05	174.732	267.53
3	385F	female	mutant	L-DOPA	2019-04-08	59	6	0	66.6667	33.3333	0	0	0	88.8889	1.66365	3.29759	31	10.7034	1.19298	0.950376	102.457	86.4201	98.9863	109.777	36.0593	49.683	61.9204	50.8407	38.1792	52.9	60.8296	46.4557	0	0	41.2429	0.564972	0	42.3729	15.8192	0.34626	0.287808	321.714	168.915	1.31729	0.357095	331.571	96.7143	172.958	264.552
3	385F	female	mutant	L-DOPA	2019-04-08	59	5	40	20	40	0	0	0	95.2381	1.5443	3.25196	24	10.2734	1.43158	1.30526	89.5425	89.148	111.813	99.3905	54.5493	49.7815	46.0552	50.3669	44.4101	38.2953	56.6456	61.0793	0	3.35196	40.7821	0.558659	0	37.4302	17.8771	0.487035	0.350403	334.633	172.883	1.45123	0.443378	348.833	95.7	179.172	288.193
3	387F	female	control	L-DOPA	2019-04-08	59	4	0	0	75	25	0	0	80	1.57173	3.37653	21	11.6396	0.943158	0.357895	61.9718	88.1601	8.1891	38.9286	50.5709	58.5227	46.229	33.6419	38.254	42.6671	60.0265	53.8942	0	11.8421	30.2632	7.23684	0	44.0789	6.57895	0.439557	0.255829	296.25	163.073	1.18947	0.316678	314.25	97.75	169.468	254.067
3	387F	female	control	L-DOPA	2019-04-08	59	3	66.6667	33.3333	0	0	0	0	66.6667	1.87412	3.23347	21	11.2336	1.30526	-1.76	89.9408	49.4127	19.9815	97.0588	51.4444	52.6921	45.1487	44.1494	42.4513	51.7052	57.1874	47.4815	0	21.5909	36.3636	11.3636	1.13636	27.2727	2.27273	0.351741	0.234954	293.25	163.644	1.21404	0.301281	304.667	97.9167	166.748	245.544
3	387F	female	control	L-DOPA	2019-04-08	59	3	0	0	100	0	0	0	100	1.66667	3.41772	15	12.6433	1.17895	0.778947	93.4392	92.3529	21.2482	106.739	48.6652	50.312	51.7576	48.4918	40.8056	45	58.1108	52.886	0	16.6667	54.5455	0	3.0303	22.7273	3.0303	0.349149	0.214524	293	160.301	1.18947	0.270486	302.5	97	167.166	241.65
3	386F	female	control	L-DOPA	2019-04-08	59	4	0	0	0	100	0	0	100	1.50422	2.92827	19	15.0176	0.8	0.873684	5.80312	103.576	95.191	94.0602	48.625	40.8897	42.0891	48.3142	53.1005	47.8298	35.2894	41.2611	0	0	53.8462	0	0	31.6239	14.5299	0.341599	0.375217	356.4	180.783	1.64211	0.477637	367.55	96.75	184.59	303.627
3	386F	female	control	L-DOPA	2019-04-08	59	3	0	33.3333	0	66.6667	0	0	100	1.42053	2.8692	13	18.6148	0.8	0.863158	100	98.1481	98.3333	101.515	44.0741	42.0635	45.7219	46.9786	45.1267	42.0635	44.333	45.9259	0	0	74.4681	0	0	12.766	12.766	0.248991	0.3719	375.333	183.488	1.44561	0.448294	383.667	96.3333	185.118	312.089
3	386F	female	control	L-DOPA	2019-04-08	59	3	33.3333	33.3333	0	33.3333	0	0	100	1.31857	2.87975	16	12.7561	0.610526	0.684211	100.806	97.7778	101.111	102.222	51.1905	46.7396	49.387	53.2719	51.1213	47.7024	50.4953	53.4127	0	0	75	0	0	16.6667	8.33333	0.326363	0.373085	338.75	177.071	1.33684	0.46147	357.75	98	186.026	303.767
3	386F	female	control	L-DOPA	2019-04-08	59	4	25	25	25	25	0	0	100	1.51899	3.08017	18	11.6944	0.926316	1.70526	97.6326	101.554	101.132	95.8333	55.104	46.0373	39.5982	47.3801	49.4949	44.0559	42.4306	50.596	0	0	47.5248	0	0	40.5941	11.8812	0.395781	0.330002	371.5	174.797	1.33684	0.408172	384	97.5	180.82	297.9
3	413F	female	mutant	placebo	2019-04-08	59	4	0	100	0	0	0	0	100	1.38186	2.72152	16	13.3703	0.547368	0.515789	8.3198	96.7452	93.96	103.714	45.9207	43.8272	56.2381	56.2924	53.1056	52.1044	49.8571	49.1636	0	0	79.1667	0	2.08333	14.5833	4.16667	0.31135	0.325117	306	172.791	1.42105	0.403287	327.25	97.5	183.736	281.417
3	413F	female	mutant	placebo	2019-04-08	59	3	33.3333	0	0	66.6667	0	0	100	1.24473	2.62658	16	14.8877	0.705263	0.326316	98.4375	100	102.174	91.0256	49.931	53.3562	46.7113	40.942	48.2337	53.4221	50.3828	42.1532	0	0	66.0377	0	0	26.4151	7.54717	0.304259	0.344215	317	171.917	1.46316	0.442816	334.25	98	180.303	283.783
3	413F	female	mutant	placebo	2019-04-08	59	2	50	0	0	50	0	0	88.8889	1.78622	2.96765	12	17.8102	0.8	-1.37544	95	90.5303	102.083	100	51.2213	24.3182	39.5	76.087	36.087	122.803	42	77.0833	0	16.9811	56.6038	0	3.77358	18.8679	3.77358	0.199234	0.286032	309	174.451	1.41754	0.341106	318.667	99.6667	179.415	270.489
3	413F	female	mutant	placebo	2019-04-08	59	4	0	75	25	0	0	0	100	1.12236	2.96835	19	13.4976	0.484211	0.648421	99.5689	97	99.4282	101.389	44.176	52.7154	57.7381	45.8213	47.4235	53.2753	52.5794	47.1148	0	0	73.3333	0	0	20	6.66667	0.312494	0.245881	320.4	170.079	1.17053	0.303087	327.8	97.6	172.524	261.493
3	411F	female	mutant	L-DOPA	2019-04-08	59	4	0	50	50	0	0	0	94.1176	1.46835	2.83404	20	12.4432	1.00351	0.684211	99.2201	87.3203	100.958	12.3285	42.2931	45.5125	56.3417	53.5644	40.2004	46.1992	57.0738	57.4119	0	7.69231	57.6923	5.12821	5.12821	24.359	0	0.351295	0.39014	330.6	179.674	1.60842	0.52907	350.2	96.4	187.89	294.747
3	411F	female	mutant	L-DOPA	2019-04-08	59	4	0	75	0	25	0	0	94.1176	1.58228	2.68354	18	11.791	1.07368	1.30526	7.38032	94.5	92.1371	102.992	45.8957	37.1903	54.3986	60.0768	56.0407	45.1466	44.1732	50.9066	0	1.90476	57.1429	0	0	30.4762	10.4762	0.38232	0.376904	315.75	173.1	1.67368	0.513524	335.55	96.75	184.26	290.69
3	411F	female	mutant	L-DOPA	2019-04-08	59	4	25	0	75	0	0	0	100	1.44093	2.64346	18	13.3452	-0.554386	0.631579	81.4192	94.3748	13.4246	8.67452	50.914	55.4945	50.2044	40.9763	128.388	42.2877	72.4948	60.1266	0	3.40909	72.7273	2.27273	5.68182	15.9091	0	0.274677	0.383389	321.2	172.92	1.74947	0.53813	349.6	97.95	181.618	290.063
3	378F	female	control	placebo	2019-04-08	59	3	33.3333	33.3333	33.3333	0	0	0	100	1.30802	3.06259	13	16.9589	0.926316	1.40351	81.0556	100	16.8871	98.1505	55.2138	60.5799	33.7419	36.9167	32.9167	33.6991	58.2581	55.6768	0	1.81818	52.7273	1.81818	0	40	3.63636	0.292338	0.248723	301.333	158.97	1.41754	0.313865	314.333	100	165.752	248
3	378F	female	control	placebo	2019-04-08	59	3	0	0	100	0	0	0	100	1.19198	2.92194	14	15.7369	0.898246	0.477193	90.0794	90.4762	9.37951	108.333	48.3405	51.1905	50	47.5397	38.8095	39.0476	56.6667	58.2251	0	20.9302	65.1163	0	2.32558	11.6279	0	0.211621	0.295951	345.5	172.272	1.57193	0.377526	352.917	100.167	177.045	278.161
3	378F	female	control	placebo	2019-04-08	59	5	40	20	0	40	0	0	90.9091	1.6737	3.21479	25	9.084	1.36842	0.659649	101.636	106.883	98.6261	94.2738	56.7396	50.1816	46.18	45.8986	53.7415	51.9567	44.1064	50.7975	0	0	47.2826	0	0	30.9783	21.7391	0.558432	0.224147	285.167	162.42	1.29825	0.2884	301.167	98	169.324	246.522
3	378F	female	control	placebo	2019-04-08	59	3	0	33.3333	33.3333	33.3333	0	0	92.3077	1.27637	2.9782	14	17.1185	0.505263	0.473684	4.7619	97.0356	96.9697	102.174	47.096	47.8261	55.5336	51.1905	48.9177	50.7246	48.8142	50.1515	0	2.38095	88.0952	2.38095	0	7.14286	0	0.228157	0.196462	271.167	158.196	1.30526	0.241913	278.917	99.9167	164.843	227.711
3	414F	female	mutant	placebo	2019-04-08	59	5	0	80	20	0	0	0	100	1.3474	2.609	22	12.8375	1.49053	1.05965	101.242	74.9951	95.0268	26.2363	30.4955	37.8474	67.7514	60.4561	31.6261	42.9178	63.5648	54.685	0	0	46.0938	3.125	0	46.875	3.90625	0.351438	0.278925	307.633	170.223	1.49754	0.360352	327.867	97.9667	175.673	269.493
3	414F	female	mutant	placebo	2019-04-08	59	4	0	25	75	0	0	0	94.1176	1.5214	2.65401	23	9.52738	2.01263	2.34947	80.2948	75.6677	27.0756	28.6136	48.0738	48.8828	49.2828	52.8	23.2761	31.147	75.0988	77.0827	0	13.1148	27.0492	0.819672	9.83607	47.541	1.63934	0.458399	0.260449	311.6	168.765	1.32451	0.336131	334.429	97.5429	173.861	264.349
3	414F	female	mutant	placebo	2019-04-08	59	5	20	40	40	0	0	0	100	1.23207	2.71449	22	8.39501	0.870175	0.741053	96.5826	90.3255	105.882	105.413	48.3224	53.8225	52.1993	54.9923	42.5505	52.281	57.8243	58.5713	0	8.33333	64.3939	0.757576	0	21.2121	5.30303	0.506277	0.265068	313.8	170.344	1.37263	0.351765	327.6	99.4	175.602	268.427
3	380F	female	control	L-DOPA	2019-04-08	59	3	33.3333	0	0	33.3333	33.3333	0	85.7143	1.52743	2.92686	19	4.1403	1.38947	1.23509	92.2771	7.08551	108.808	91.4008	50.9358	51.4653	129.062	47.8439	52.2394	48.344	40.5885	54.2832	0	3.23887	20.2429	2.02429	0	51.0121	23.4818	1.19078	0.266371	329.067	171.466	1.30807	0.360412	342.067	94.8667	177.984	276.769
3	380F	female	control	L-DOPA	2019-04-08	59	3	33.3333	0	33.3333	33.3333	0	0	100	1.45218	2.76371	15	13.7416	0.863158	0.196491	99.3333	100.774	102.118	98.1481	52.4037	54.0612	49.1898	48.4545	52.5455	51.7576	49.6528	49.8912	0	6.66667	54.4444	2.22222	1.11111	32.2222	3.33333	0.302977	0.182989	294.25	167.756	1.21754	0.229329	305.917	99.5833	170.486	239.772
3	380F	female	control	L-DOPA	2019-04-08	59	4	50	0	50	0	0	0	100	1.46624	2.82911	18	9.6797	1.12632	0.303158	96.8205	97.151	103.465	113.953	47.2937	55.5662	54.2988	44.5568	44.8059	51.5385	58.1043	50.0637	0	1.75439	42.9825	3.50877	1.75439	43.8596	6.14035	0.472991	0.18592	273.75	158.776	1.36	0.257428	290.4	98.05	163.725	230.607
3	412F	female	control	L-DOPA	2019-04-08	59	3	0	0	33.3333	66.6667	0	0	80	1.22152	3.28662	20	5.1551	1.55789	1.2	102.273	37.0223	100	58.9385	48.2811	42.4788	52.153	54.5313	48.2774	45.0775	50.5225	61.2869	0	4.84848	23.0303	2.42424	0	32.1212	37.5758	1.00382	0.283278	278.95	159.022	1.44842	0.40302	298.35	97.65	168.518	251.61
3	412F	female	control	L-DOPA	2019-04-08	59	5	40	0	20	40	0	0	95.2381	1.35865	2.85835	22	7.5974	0.894737	1.18737	95.1037	101.731	31.2626	98.5059	50.4792	35.7065	42.1173	40.6137	44.2654	37.1126	43.3947	45.3654	0	0	32.2581	0	0	40.7258	27.0161	0.750399	0.365623	325	172.288	1.48211	0.46831	341.2	96	178.742	283.773
3	388F	female	control	placebo	2019-04-08	59	4	50	0	0	50	0	0	100	1.2827	2.97046	20	9.60169	0.515789	0.597895	100.568	103.889	103.704	98.1732	53.1167	52.0927	46.546	45.8359	52.1089	52.9711	49.9242	48.8894	0	0	78.7037	0	0	10.1852	11.1111	0.427745	0.264002	314.4	169.819	1.15368	0.336487	330	97	175.243	268.88
3	388F	female	control	placebo	2019-04-08	59	5	20	20	0	60	0	0	100	1.6301	3.11814	22	10.7358	1.16842	0.877193	14.7669	102.155	89.028	99.7764	53.1733	41.1285	48.241	64.6322	67.9997	52.4731	33.4542	48.8646	0	0	50.7143	0	1.42857	37.8571	10	0.445772	0.274898	319.833	171.629	1.17754	0.34987	328.1	97.2667	177.277	270.949
3	388F	female	control	placebo	2019-04-08	59	2	0	0	0	100	0	0	100	1.52954	2.71449	13	17.4519	0.421053	0.449123	10.5263	105	89.4737	100	46.0526	48.3333	53.9706	51.3158	58.8158	57.5	43.0882	46.0526	0	5.40541	91.8919	0	0	2.7027	0	0.202628	0.304686	300.833	159.79	1.57193	0.394552	332.667	97.6667	167.682	258.728
3	374F	female	control	placebo	2019-04-08	59	4	50	0	0	25	0	25	94.1176	1.77848	2.93952	20	10.4179	0.547368	0.326316	100	10.1921	100.092	86.5703	60.7775	55.3049	33.8581	46.0354	69.0489	52.0886	31.5646	47.2607	0	0	41.0448	0	0	50	8.95522	0.506277	0.32485	307.25	166.811	1.51579	0.423451	325.35	96	172.816	265.553
3	374F	female	control	placebo	2019-04-08	59	4	0	0	25	75	0	0	100	1.21519	2.81646	20	10.3762	1.08421	0.0631579	47.4116	99.4755	87.7564	100.781	50.3393	46.8884	49.5495	52.0636	55.4378	47.3118	47.1847	50.8949	0	0	63.2653	0	0	18.3673	18.3673	0.376227	0.264712	269.6	157.749	1.26316	0.335776	284.2	96.4	162.994	236.52
3	374F	female	control	placebo	2019-04-08	59	3	0	33.3333	0	66.6667	0	0	100	1.42405	3.10127	16	13.197	0.389474	0.105263	8.61905	102.299	91.4159	100.214	49.192	49.3748	53.3889	55.5714	57.8095	57.2919	44.373	46.9919	0	0	76.9231	0	0	17.3077	5.76923	0.3365	0.319787	292.5	168.821	1.38947	0.424606	318	97.5	175.036	272.95
3	374F	female	control	placebo	2019-04-08	59	1	0	0	0	100	0	0	100	1.16034	2.74262	7	20.7511	NA	0.421053	97.0588	NA	0	NA	43.75	NA	40.9091	35.2941	41.1765	NA	45.4545	37.5	NA	NA	NA	NA	NA	NA	NA	0.209378	0.341106	321	172.233	1.62105	0.460138	344.5	98.5	176.27	284.233
3	370F	female	control	L-DOPA	2019-04-08	59	4	0	100	0	0	0	0	100	1.51477	3.2384	18	7.03594	1.75789	1.83158	22.4359	85.6592	74.4678	18.9626	30.7678	39.8146	64.5172	59.55	46.9318	62.458	50.8431	37.7815	0	6.84211	29.4737	8.94737	2.63158	46.8421	5.26316	0.645476	0.28239	335.85	170.47	1.22737	0.360382	345.55	96.65	177.416	272.92
3	370F	female	control	L-DOPA	2019-04-08	59	4	0	25	75	0	0	0	100	1.30169	3.49156	18	12.8705	1.18947	1.04211	97.913	87.1926	101.862	12.1795	42.3923	44.922	56.6154	55.9147	40.8696	43.4728	59.2308	55.7549	0	17.1053	53.9474	3.94737	1.31579	18.4211	5.26316	0.263645	0.275283	324.75	167.96	1.44421	0.347413	336.85	99.1	171.258	265.05
3	370F	female	control	L-DOPA	2019-04-08	59	4	25	25	50	0	0	0	100	1.24473	3.67511	17	14.3084	1.16842	0.617544	95.3008	97.0779	101.852	102.242	46.963	44.1725	47.3084	46.8961	43.8596	41.5584	52.1276	50.0053	0	0	68.8525	0	0	21.3115	9.83607	0.307013	0.187875	260.75	157.345	1.12632	0.236287	270.75	98.5	162.225	221.933
3	370F	female	control	L-DOPA	2019-04-08	59	5	0	60	40	0	0	0	100	1.3488	3.57243	22	10.594	1.59158	1.06105	101.054	88.5048	101.042	111.067	39.6522	45.7205	60.4939	56.0237	39.8076	50.3565	60.0752	49.692	0	6.47482	43.1655	1.43885	0	35.2518	13.6691	0.39479	0.220771	281.033	158.693	1.17895	0.272885	291.433	98.8	163.769	233.816
3	371F	female	mutant	placebo	2019-04-08	59	5	40	20	0	40	0	0	74.0741	1.8692	2.827	31	5.80002	-1.3193	1.81579	100.704	43.7402	91.0202	85.8343	62.3564	55.6858	54.8323	44.51	62.594	53.1571	36.434	41.2983	6.98795	17.5904	17.8313	31.3253	0	20.4819	5.78313	0.538168	0.303146	309.233	177.797	1.38947	0.39849	321.567	98.1333	185.629	279.438
3	371F	female	mutant	placebo	2019-04-08	59	2	0	50	0	50	0	0	88.8889	1.98312	3.0661	10	6.83479	0.842105	-10.7158	2.43902	68.3761	97.561	100	56.541	66.2393	45.0174	NA	60.9756	67.094	42.3693	54.5455	1.35135	17.5676	71.6216	2.7027	1.35135	5.40541	0	0.508761	0.11459	227.5	146.568	1.34737	0.186542	243.5	99.5	150.2	193
3	404F	female	control	placebo	2019-04-08	59	4	50	0	25	25	0	0	94.1176	1.62588	3.39241	21	9.39527	0.842105	0.934737	96.5335	105.079	102.128	93.8029	56.6589	49.2783	41.0037	49.9029	53.5126	46.8378	45.1254	50.7495	0	0	57.9832	0	0	33.6134	8.40336	0.441737	0.137864	226.267	145.562	1.13544	0.187845	244.667	99.2667	153.498	200.089
3	404F	female	control	placebo	2019-04-08	59	3	66.6667	33.3333	0	0	0	0	63.1579	1.81435	3.61463	20	8.71306	0.336842	-0.463158	115	107.071	62.8866	99.5763	49.7771	43.1899	48.0387	47.5556	51.4333	54.0596	43.0932	45.3298	0	34.8958	28.125	2.60417	16.1458	17.1875	1.04167	0.354478	0.153853	235.6	146.967	1.17053	0.197202	247	99.4	151.852	196.68
3	404F	female	control	placebo	2019-04-08	59	4	0	50	50	0	0	0	100	1.59705	3.29114	18	9.99396	0.705263	-0.16	92.6384	83.4266	104.938	4.17701	51.1	50.1999	51.0244	45.9717	47.2716	46.3315	52.2461	56.9562	0	10.8911	66.3366	6.93069	1.9802	13.8614	0	0.354214	0.10704	215.7	141.191	1.06526	0.145681	230.2	99.95	147.989	180.741
3	404F	female	control	placebo	2019-04-08	59	1	0	0	100	0	0	0	80	1.70183	3.40366	11	12.8282	0.589474	-2.30175	NA	115.079	100	100	49.1515	45.8333	49.0036	NA	NA	47.0238	45.8333	51	0	0	96	0	0	4	0	0.229863	0.0900141	210.667	139.272	1.0807	0.128507	225.333	102	144.272	171.378
3	397F	female	control	L-DOPA	2019-04-08	59	4	0	75	0	25	0	0	94.1176	1.32489	3.24051	19	10.3641	0.610526	0.572632	4.16365	93.8248	95.994	106.645	44.8985	46.4386	57.2622	55.8025	48.9269	50.3316	53.1409	51.235	0	0	70.3297	0	0	18.6813	10.989	0.402198	0.355674	331	174.205	1.40632	0.440595	347	98.6	180.187	285
3	397F	female	control	L-DOPA	2019-04-08	59	4	25	25	0	50	0	0	88.8889	1.40084	3.10187	22	9.11306	1.01053	0.821053	106.612	102.273	97.5991	95.02	53.2303	40.171	48.1121	54.7508	59.6924	43.1981	41.6699	49.2263	0	4.93827	38.8889	0	0.617284	38.8889	16.6667	0.520731	0.396891	342.8	176.014	1.37263	0.487142	358.8	96	183.145	292.187
3	397F	female	control	L-DOPA	2019-04-08	59	3	33.3333	33.3333	0	33.3333	0	0	92.3077	1.54219	3.13291	17	11.0976	0.884211	0.4	100.252	100.746	102.02	98.8095	52.1621	51.7486	46.4245	49.8526	51.6326	51.6695	47.9368	50.8682	0	0	78.3333	0	0	16.6667	5	0.341048	0.32565	327.65	169.983	1.39158	0.407728	336.95	99.6	178.171	272.78
3	397F	female	control	L-DOPA	2019-04-08	59	3	0	0	0	100	0	0	100	1.22363	3.07665	14	14.69	0.957895	0.491228	104	4	92.8571	94.6667	51.087	49.913	49.9487	50.7222	56.1667	54.2609	42.1538	43.1677	0	0	80.3922	1.96078	0	15.6863	1.96078	0.299128	0.333703	340.833	172.714	1.43158	0.430972	352.833	99.9167	176.978	278.961
3	406F	female	mutant	placebo	2019-04-08	59	2	0	0	0	100	0	0	100	1.13924	2.79887	10	14.0453	0.526316	1.13684	3.44828	100	96.5517	100	49.1954	20	37.5	55.1724	55.1724	25	33.2143	51.7241	0	18.6441	59.322	0	0	13.5593	8.47458	0.305374	0.37042	377.5	185.008	1.38947	0.454808	389.5	100.5	190.146	307.433
3	406F	female	mutant	placebo	2019-04-08	59	3	33.3333	33.3333	33.3333	0	0	0	100	0.998594	2.76371	14	14.8139	0.729825	1.01053	101.852	90.9091	102.564	7.60073	45.823	36.3636	44.4193	57.7441	44.5286	31.8182	49.0196	57.6923	0	22.807	56.1404	0	0	15.7895	5.26316	0.269249	0.26945	300	160.858	1.38947	0.35295	325.667	98.3333	170.857	261.022
3	406F	female	mutant	placebo	2019-04-08	59	4	0	50	50	0	0	0	100	0.949367	2.61603	16	14.2884	0.231579	0.8	104.839	91.7778	97.6667	8.61905	45.3889	45.5062	55.1905	58.1826	49.776	47.1605	49.5714	55	0	0	71.4286	8.16327	4.08163	14.2857	2.04082	0.289946	0.289585	297	166.803	1.33684	0.371752	311.5	100.25	173.02	260.283
3	406F	female	mutant	placebo	2019-04-08	59	3	0	66.6667	33.3333	0	0	0	100	1.25527	2.74262	16	13.3027	0.294737	0.768421	100	93.9458	99.8674	9.26976	46.9117	46.3777	54.2006	55.1111	46	46.4187	53.9939	52.9146	0	0	81.9277	0	0	13.253	4.81928	0.299361	0.282478	317	166.666	1.41053	0.385965	334.25	100.5	174.472	264.05
3	405F	female	mutant	L-DOPA	2019-04-08	59	6	33.3333	0	66.6667	0	0	0	100	1.2176	3.05606	26	9.98071	0.498246	0.926316	87.2993	97.6662	9.846	98.9612	61.2347	43.0016	36.3972	49.7459	49.4047	34.336	48.2775	61.6189	0	0	32.4176	0	0	39.5604	28.022	0.51361	0.259679	301.024	166.595	1.24511	0.359126	315.452	97.5238	170.972	261.579
3	405F	female	mutant	L-DOPA	2019-04-08	59	3	0	33.3333	33.3333	33.3333	0	0	100	1.33615	2.67581	14	16.2847	0.410526	0.378947	100	100	96.5517	96.1538	51.2704	47.5973	48.4199	50.2063	54.2063	48.0549	43.7809	46.098	0	0	79.1667	2.08333	0	16.6667	2.08333	0.246142	0.184914	257	151.188	1.25263	0.239692	273	99.3333	158.205	217.35
3	405F	female	mutant	L-DOPA	2019-04-08	59	3	0	33.3333	66.6667	0	0	0	100	1.2834	2.55626	14	19.4776	0.266667	0.336842	105	92.963	98.2456	5.40936	44.2407	44.6296	54.0936	55.625	50	46.4815	48.538	50.8772	2.5	2.5	90	2.5	0	2.5	0	0.17682	0.227404	268.167	154.796	1.26667	0.289141	287.167	100.917	161.268	227.233
3	403F	female	mutant	L-DOPA	2019-04-08	59	5	60	0	20	20	0	0	100	1.47398	3.24754	22	10.47	0.934737	0.82807	84.3795	101.301	107.889	98.6833	57.7178	51.6125	41.7726	47.1537	48.4794	42.984	51.8724	55.911	0	0	53.5484	0	0	32.2581	14.1935	0.421102	0.224739	300.5	159.925	1.31228	0.307232	312.2	98.6333	167.553	244.951
3	403F	female	mutant	L-DOPA	2019-04-08	59	3	33.3333	0	33.3333	33.3333	0	0	92.3077	1.36709	3.22785	16	10.9671	0.996491	1.23509	73.5294	105.128	109.621	66.3392	68.1749	51.3861	28.7464	48.8445	55.9874	41.9436	39.4253	51.953	0	0	22.9885	0	0	48.2759	28.7356	0.486305	0.380783	360.4	180.92	1.61965	0.488208	373.2	94.4	187.683	308.733
3	403F	female	mutant	L-DOPA	2019-04-08	59	5	20	40	0	40	0	0	100	1.58509	3.55556	22	9.44465	1.27158	0.785965	103.347	95.7692	95.9231	101.356	38.4744	52.4359	57.3035	43.697	45.3072	55.812	52.4268	39.0778	0	0	33.5294	0	0	28.8235	37.6471	0.560458	0.332934	326.033	172.652	1.33193	0.401806	340.367	96.7667	179.076	280.669
3	403F	female	mutant	L-DOPA	2019-04-08	59	3	33.3333	0	0	66.6667	0	0	100	1.66315	3.24895	15	36.9485	0.421053	1.0807	100	9.40741	95.8333	92.3611	45.0617	57.9259	44.5275	34.4612	47.9993	57.7778	40.9544	32.716	0	0	40.7407	0	0	46.2963	12.963	0.140625	0.351321	347.417	175.795	1.41053	0.438967	356.417	97.75	178.669	291.367
3	398F	female	control	placebo	2019-04-08	59	4	25	25	25	25	0	0	88.8889	1.26582	3.3038	21	8.79064	0.370526	0.774737	96.5517	102.554	97.8153	97	55.1207	44.2435	40.8114	49.6955	53.2077	44.7132	40.787	50.7545	0	0	54.6584	0	0	34.1615	11.1801	0.455029	0.234155	301	160.802	1.30526	0.324051	316.8	96.4	166.524	246.267
3	398F	female	control	placebo	2019-04-08	59	5	20	60	20	0	0	0	95.2381	1.46835	3.20575	25	10.173	0.877193	0.42807	99.5172	64.5758	101.831	105.754	45.6542	49.0787	56.2367	50.8727	42.8477	50.1469	56.9586	49.7513	0	9.93789	47.8261	10.559	0	24.8447	6.8323	0.382062	0.223089	304.886	162.352	1.18737	0.285422	311.314	98.4	166.896	243.903
3	398F	female	control	placebo	2019-04-08	59	3	33.3333	0	0	66.6667	0	0	63.1579	1.77115	3.83263	23	10.3201	0.666667	1.06667	101.345	103.089	46.822	72.4722	55.498	44.6976	38.3513	51.8226	57.6455	49.8714	37.463	49.6276	0	8.46561	48.6772	3.7037	1.5873	34.9206	2.6455	0.426783	0.164589	224.167	145.719	1.23108	0.232311	239.643	99.4286	152.07	199.941
3	398F	female	control	placebo	2019-04-08	59	4	25	50	0	25	0	0	100	1.3038	2.61181	18	15.1754	0.252632	0.378947	11.6923	97.151	93.6141	103.846	40.8696	48.0161	56.9833	51.3276	50.6667	53.8109	46.9697	43.5326	1.28205	1.28205	82.0513	1.28205	1.28205	11.5385	1.28205	0.257554	0.129958	254.1	146.626	1.23579	0.18672	267.85	99.95	150.076	196.11
3	373F	female	control	L-DOPA	2019-04-08	59	4	75	0	0	25	0	0	94.1176	1.59494	2.79325	20	7.03836	0.766316	0.909474	96.0941	7.95455	103.589	92.1086	57.2915	54.1317	42.0624	47.5682	55.1904	49.7465	46.6456	49.5432	0	0	45.2915	0	0	34.0807	20.6278	0.693869	0.3173	311.6	168.607	1.35579	0.415368	326.6	96.2	177.184	274.747
3	373F	female	control	L-DOPA	2019-04-08	59	4	25	50	0	25	0	0	100	1.61814	2.8903	18	9.61598	0.694737	0.555789	103.097	97.561	96.5741	102.826	47.6389	49.1164	54.058	51.5708	49.0854	52.5899	50.5163	47.4306	0	0	70	0	0	22.5	7.5	0.442472	0.234954	275.55	159.988	1.25474	0.310726	287.35	97.4	166.14	240.717
3	373F	female	control	L-DOPA	2019-04-08	59	4	50	25	0	25	0	0	100	1.61814	2.87131	18	10.743	0.578947	0.429474	100.824	101.923	100.919	98.2066	52.4522	49.7863	46.7068	50.2844	52.2594	50.601	47.7416	50.1343	0	0	73.3945	0	0	16.5138	10.0917	0.400085	0.218343	286.95	160.385	1.31368	0.300155	297.1	99.85	163.853	239.433
3	396F	female	mutant	placebo	2019-04-08	59	3	0	0	100	0	0	0	100	1.17089	2.98523	15	15.0654	0.168421	0.449123	94.6323	93.75	105.676	106.912	49.9914	52.0833	51.3803	51.4078	44.3932	43.75	57.119	57.4275	0	14.7059	69.1176	2.94118	2.94118	10.2941	0	0.23815	0.235695	293.917	167.202	1.15789	0.287956	308	101.667	170.416	253.528
3	396F	female	mutant	placebo	2019-04-08	59	3	0	66.6667	33.3333	0	0	0	100	1.25527	2.70042	16	16.0944	0.0631579	0.561404	102.921	91.6026	97.5379	7.39394	43.9394	45.2778	56.7273	53.3016	45.6912	48.7179	53.5152	52.7778	0	2.94118	83.8235	4.41176	1.47059	7.35294	0	0.22532	0.179436	269.25	162.063	1.09474	0.213191	278.5	101.5	167.056	229.25
4	380F	female	control	L-DOPA	2019-04-25	76	3	33.3333	0	0	66.6667	0	0	92.3077	1.75809	2.65823	16	7.77989	0.757895	0.645614	88.5913	11.7288	102.675	86.7637	53.5593	59.1822	41.0099	40.967	47.2249	53.2999	43.8005	44.8026	0	6.10687	48.855	12.2137	0	29.771	3.05344	0.542784	0.244933	300.667	158.181	1.53825	0.347383	328.067	96.2	165.887	250.547
4	380F	female	control	L-DOPA	2019-04-25	76	4	25	25	50	0	0	0	94.1176	1.20042	3.00422	19	12.4677	0.621053	1.71579	85.1899	88.6156	113.408	106.616	59.9342	52.9985	40.9114	46.6296	41.2252	37.3576	53.7693	61.3229	0	8.94309	43.9024	4.06504	0.813008	35.7724	6.50407	0.353962	0.243216	312.2	161.558	1.30737	0.307706	328.35	99.35	168.571	252.893
4	380F	female	control	L-DOPA	2019-04-25	76	4	50	25	25	0	0	0	100	1.40084	3.02954	18	12.9902	0.568421	0.715789	88.6364	37.7358	103.571	97.9167	46.875	45.8902	44.7619	45.1178	50.6734	39.9588	47.5	56.6964	0	3.9604	44.5545	3.9604	0.990099	38.6139	7.92079	0.323173	0.184499	263.55	152.316	1.32421	0.248101	279.85	97.65	157.906	217.403
4	380F	female	control	L-DOPA	2019-04-25	76	2	0	0	100	0	0	0	100	1.4346	3.29114	10	17.0011	0.526316	1.22105	78.9474	95.4545	20.1923	5.26316	55.5769	54.5455	35.9211	52.6316	42.1053	31.8182	58.9474	75	3.84615	46.1538	30.7692	0	11.5385	7.69231	0	0.184783	0.223851	285	158.642	1.49474	0.278925	298.5	98.5	161.894	231.767
4	380F	female	control	L-DOPA	2019-04-25	76	4	0	25	50	25	0	0	94.1176	1.65823	3.20113	20	8.93922	1.0807	0.261053	94.0741	52.9111	102.885	107.532	47.5271	36.072	52.2403	68.06	50.9921	34.7936	54.0676	67.83	0	6.54762	45.2381	7.14286	0.595238	38.0952	2.38095	0.435571	0.176149	258.05	153.196	1.22105	0.243038	272.4	97.45	159.728	219.063
4	413F	female	mutant	placebo	2019-04-25	76	4	50	0	50	0	0	0	100	1.05063	2.40506	18	12.7067	0.0842105	0.0589474	88.5386	96.1905	109.766	105.008	53.8913	55.1058	46.851	44.5101	40.6185	45.2487	58.1208	55.2574	1.05263	2.10526	72.6316	2.10526	1.05263	21.0526	0	0.297528	0.169842	244.9	144.556	1.41474	0.251299	271	97.55	152.664	211.323
4	413F	female	mutant	placebo	2019-04-25	76	4	0	0	100	0	0	0	100	1.23769	2.63291	21	12.6055	0.694737	0.227368	91.9696	86.2498	9.03234	15.2474	46.8573	50.5133	56.1567	48.2487	40.4762	41.7199	64.6147	60.2947	0	0	61.2613	0	0	35.1351	3.6036	0.334952	0.223495	303.067	162.267	1.26877	0.30516	316.767	98.2333	165.762	245.882
4	413F	female	mutant	placebo	2019-04-25	76	1	0	0	100	0	0	0	50	0.998594	2.4789	11	10.4332	-0.905263	0.0421053	109.524	NA	8	15.625	62	NA	42.5926	53.5714	44.6429	NA	55.9028	NA	NA	NA	NA	NA	NA	NA	NA	0.252932	0.0823155	226.667	143.667	1.0807	0.104227	246	97	149.63	174.222
4	413F	female	mutant	placebo	2019-04-25	76	3	33.3333	33.3333	33.3333	0	0	0	85.7143	1.30098	2.79325	17	12.7718	1.13684	0.378947	91.7739	81.4815	8.76832	109.429	46.0583	50.0741	48.3949	47.0771	36.7203	40.3704	63.3719	55.7613	0	5.12821	58.9744	0	6.41026	28.2051	1.28205	0.301973	0.216004	272.25	155.877	1.26316	0.274928	288.917	98.1667	162.257	233.617
4	413F	female	mutant	placebo	2019-04-25	76	1	100	0	0	0	0	0	50	1.16737	2.22574	12	11.7524	0.442105	0.0842105	NA	103.259	NA	116.667	NA	55.2385	40.7407	44.3866	42.5347	48.3871	56.5711	NA	NA	NA	NA	NA	NA	NA	NA	0.344354	0.141091	241.917	148.189	1.39298	0.198682	259.917	102.167	155.391	203.406
4	414F	female	mutant	placebo	2019-04-25	76	3	0	33.3333	66.6667	0	0	0	63.1579	1.13924	2.73659	22	10.7704	1.47368	1.01053	58.3029	55.2896	84.4015	116.961	68.4989	47.9478	52.1319	47.7634	32.3893	38.2423	77.9376	67.5877	0	1.41844	32.6241	0	7.80142	54.6099	3.5461	0.527238	0.31268	269	157.079	1.70526	0.433489	301.75	95.25	167.392	256.583
4	414F	female	mutant	placebo	2019-04-25	76	4	50	0	50	0	0	0	88.8889	1.18987	2.68776	21	9.90399	0.385965	0.64	91.8797	66.9345	107.451	101.19	53.4573	50.6467	39.5833	51.4064	58.3477	43.387	51.0913	60.2109	0	0.70922	64.539	1.41844	0.70922	31.9149	0.70922	0.42598	0.259027	292.4	163.064	1.28	0.342527	304.8	99.8	170.802	259.16
4	414F	female	mutant	placebo	2019-04-25	76	4	25	0	50	25	0	0	94.1176	1.09072	2.28551	21	7.39489	0.943158	1.38947	110.692	95.0535	101.149	103.54	55.4651	46.0457	44.7683	42.2803	40.5556	41.4986	63.3997	59.5152	0	0	30.2158	1.43885	0.719424	17.9856	49.6403	0.729037	0.277859	287.1	159.75	1.65474	0.372818	303.5	98.1	166.595	250.863
4	414F	female	mutant	placebo	2019-04-25	76	2	0	0	100	0	0	0	100	1.07947	1.8917	12	12.2245	0.659649	0.442105	95	96.5	104.545	4.88095	50	48.6667	48.6905	50	45	40	53.6905	54.5455	NA	NA	NA	NA	NA	NA	NA	0.323273	0.27552	273.833	156.297	1.49825	0.375009	294.5	96.8333	160.101	237.194
4	412F	female	control	L-DOPA	2019-04-25	76	3	33.3333	33.3333	33.3333	0	0	0	92.3077	1.48031	3.06259	14	13.3115	0.6	0.547368	102.812	92.2222	97.1429	14.2633	36.3736	43.3333	56.7746	53.7871	45.9825	48.3333	54.7544	50.7143	0	0	67.2131	3.27869	0	29.5082	0	0.307263	0.30054	310.167	167.707	1.42807	0.384632	325.333	97.3333	174.96	267.089
4	412F	female	control	L-DOPA	2019-04-25	76	3	0	33.3333	66.6667	0	0	0	100	1.32208	3.15049	12	15.2957	0.575439	0.645614	94	89.75	105.295	9.76923	46.7391	51	51	50.087	39.7391	42.9167	56.7692	57.107	0	0	80.7692	3.84615	7.69231	7.69231	0	0.239718	0.313273	312.333	166.646	1.52982	0.381968	329	97.6667	173.334	267.2
4	412F	female	control	L-DOPA	2019-04-25	76	3	0	33.3333	0	66.6667	0	0	92.3077	1.33966	3.01688	16	14.4437	0.231579	0.642105	104.96	96.4286	95.9444	101.333	45.9444	48.3437	52.0494	51.6563	50.6643	53.304	48.2469	47.2778	0	0	81.6327	0	0	14.2857	4.08163	0.294919	0.247391	312	162.29	1.27368	0.313125	325	99	169.729	252.55
4	412F	female	control	L-DOPA	2019-04-25	76	3	66.6667	0	33.3333	0	0	0	92.3077	1.47679	2.89381	16	11.6397	0.308772	0.631579	99.2157	105.357	38.2768	99.0741	65.7164	49.6266	30.963	51.8788	59.8182	36.9796	45.5309	61.2167	0	1.23457	49.3827	1.23457	0	38.2716	9.87654	0.329666	0.239929	282.7	161.674	1.41684	0.313036	302.9	99.15	169.608	247.293
4	412F	female	control	L-DOPA	2019-04-25	76	3	0	0	100	0	0	0	100	1.03376	2.89733	14	13.7205	0.547368	0.659649	96.3678	90.2778	102	9.89744	44.2222	47.2222	53.2821	51.2414	41.0153	45.1389	56.8376	53.7778	0	5.76923	84.6154	0	5.76923	3.84615	0	0.27505	0.254053	294.167	161.093	1.34035	0.31653	301.583	95.6667	167.485	249.961
4	386F	female	control	L-DOPA	2019-04-25	76	4	0	25	50	25	0	0	88.8889	1.45992	2.8917	21	12.616	1.06947	1.45684	98.2143	94.9713	102.074	105.128	50.9516	43.9023	47.3718	56.5491	51.192	41.3736	49.2949	58.6258	0	8.40336	49.5798	5.04202	0	21.8487	15.1261	0.327028	0.225627	303.8	165.819	1.22947	0.269332	313.2	98.8	171.923	254.2
4	386F	female	control	L-DOPA	2019-04-25	76	5	40	0	60	0	0	0	100	1.609	3.27286	22	10.398	0.858947	1.36842	87.0212	95.9375	10.9044	101.984	59.5667	48.7917	39.3834	49.5032	47.5587	38.2381	51.0775	61.7183	0	0	50	0	0	38.75	11.25	0.415922	0.165105	263.633	152.643	1.23088	0.210408	281.533	98.2667	160.508	219.638
4	386F	female	control	L-DOPA	2019-04-25	76	4	25	25	50	0	0	0	88.8889	1.7173	2.97468	23	8.12113	1.11158	1.3614	86.5363	90.886	102.956	106.855	48.4956	53.3451	50.348	46.3526	39.2827	47.7945	60.6516	55.6315	0	0	45.5	0	0	35	19.5	0.576783	0.173751	274.767	148.651	1.36421	0.239366	287.333	96.9667	156.362	216.911
4	386F	female	control	L-DOPA	2019-04-25	76	6	66.6667	0	33.3333	0	0	0	100	1.30902	2.69439	27	8.43492	0.679699	1.35338	80.0333	103.906	112.515	96.7777	62.795	57.0183	36.7074	40.2376	44.2589	39.9412	54.7128	59.1819	0	0	37.751	0	0	38.5542	23.6948	0.608909	0.447279	355.429	176.587	1.60802	0.559373	370.024	96.7143	184.4	306.979
4	387F	female	control	L-DOPA	2019-04-25	76	5	20	0	80	0	0	0	95.2381	1.34037	2.85795	22	11.4265	0.858947	-0.077193	95.5765	90.1852	104.968	113.619	45.254	51.8519	55.0877	52.9691	38.7881	47.2222	59.3128	57.4042	0	0	68.3761	1.7094	0	23.9316	5.98291	0.366236	0.245644	322.333	164.23	1.17614	0.311141	329.167	96.1333	168.673	255.413
4	387F	female	control	L-DOPA	2019-04-25	76	4	0	25	75	0	0	0	94.1176	1.40506	2.93882	18	15.1609	0.353684	0	100	94.6111	98.6667	105.972	45.2754	47.2198	53.5535	52.0833	45.875	48.6691	53.592	50.6087	0	0	80.8219	0	0	15.0685	4.10959	0.27625	0.246236	304.75	161.792	1.28	0.336931	311.3	96.95	164.612	249.64
4	387F	female	control	L-DOPA	2019-04-25	76	4	25	25	25	25	0	0	88.8889	1.11392	2.96624	22	9.91989	0.732632	0.109474	101.31	95.312	95.5921	103.66	42.0024	49.3958	57.7437	50.1029	47.6761	54.2052	51.4481	43.4386	0	0	59.2857	0	1.42857	31.4286	7.85714	0.406254	0.283307	313.1	164.636	1.21123	0.364024	320.3	96.5	170.323	262.969
4	387F	female	control	L-DOPA	2019-04-25	76	4	75	0	25	0	0	0	100	1.14768	2.84388	19	12.2423	0.442105	0.530526	86.7782	102.13	13.9174	96.7742	56.2205	59.9372	45.3389	39.7053	41.5372	45.8437	57.8223	52.7418	0	5.61798	73.0337	1.1236	3.37079	15.7303	1.1236	0.309566	0.275283	318.85	165.285	1.20842	0.346613	340	100.1	171.332	261.41
4	378F	female	control	placebo	2019-04-25	76	5	20	0	80	0	0	0	100	1.11252	3.5865	23	8.73689	0.85614	1.14526	84.4702	92.5739	13.1893	108.422	54.2147	50.3488	47.4418	50.4891	40.1632	37.7941	60.1287	65.16	0	2.17391	29.1304	0	1.30435	30.4348	36.9565	0.623519	0.28538	348.267	168.298	1.36982	0.368584	363.433	94.2	172.821	274.469
4	378F	female	control	placebo	2019-04-25	76	4	0	0	50	25	0	25	94.1176	1.30802	3.11181	19	17.6142	0.505263	0.933333	81.3488	92.0043	29.9132	104.762	69.3643	49.1929	28.3069	44.8617	46.1792	44.4084	58.2011	55.7985	0	6.66667	38.6667	4	8	42.6667	0	0.242952	0.280968	329	164.813	1.48421	0.344837	346.5	100.3	171.199	265.243
4	378F	female	control	placebo	2019-04-25	76	6	0	0	100	0	0	0	96	1.07947	3.46661	30	7.8523	1.50175	1.25848	65.3518	78.2458	109.997	19.8826	40.6744	53.5308	56.7958	47.6771	27.7101	39.2855	73.4995	61.9203	0	0	22.4138	0	0	42.069	35.5172	0.697938	0.258198	322.917	161.646	1.30175	0.334074	336.208	94.5417	167.112	259.353
4	378F	female	control	placebo	2019-04-25	76	5	0	0	100	0	0	0	100	0.877637	3.35443	22	12.111	1.23789	1.47368	88.0663	80.2513	15.4658	109.838	61.5808	42.564	40.2778	60.6635	43.2726	24.5716	53.8194	74.6853	1.42857	10.7143	30.7143	0.714286	1.42857	51.4286	3.57143	0.340813	0.252987	320.8	166.046	1.49895	0.320142	337.8	97.8	170.706	257.92
4	378F	female	control	placebo	2019-04-25	76	4	25	0	75	0	0	0	94.1176	1.30802	3.37131	19	14.3478	1.03579	1.10526	83.1129	83.0071	14.2427	98.2665	56.6757	51.8519	44.9482	48.1481	40.5423	39.903	61.5837	62.8527	0	11.4943	42.5287	3.44828	2.29885	39.0805	1.14943	0.308659	0.307351	348	173.195	1.46316	0.397957	365	98.5	177.503	282.483
4	378F	female	control	placebo	2019-04-25	76	4	50	25	25	0	0	0	94.1176	1.38186	3.03797	18	15.1533	1.09474	0.842105	89.1433	90.2029	101.333	107.455	42.254	46.5038	51.8882	38.9016	34.7122	44.6846	54.6226	49.9048	0	2.63158	63.1579	0	3.94737	23.6842	6.57895	0.28631	0.208009	315.917	159.452	1.4807	0.282922	321.833	98.75	162.831	241.017
4	411F	female	mutant	L-DOPA	2019-04-25	76	4	50	0	50	0	0	0	94.1176	1.51899	2.99578	20	10.6507	1.00211	-0.117895	83.7876	38.1912	14.0606	105.558	51.6035	51.5921	43.7147	48.183	39.0449	39.3595	59.0615	56.601	0	5.92105	35.5263	2.63158	2.63158	46.7105	6.57895	0.388677	0.299178	298.2	165.499	1.45684	0.397246	315.4	96.8	173.047	265.453
4	411F	female	mutant	L-DOPA	2019-04-25	76	5	20	20	60	0	0	0	90.9091	1.31786	3.24292	25	8.94366	0.975439	0.996491	89.098	85.928	103.746	107.736	41.9897	60.1374	51.98	39.8991	33.5221	49.0788	65.5243	47.8809	0	2.9703	36.1386	0.990099	0	50.495	9.40594	0.451899	0.305337	316.9	167.298	1.34596	0.386468	333.733	94.8333	174.51	270.667
4	411F	female	mutant	L-DOPA	2019-04-25	76	3	0	0	100	0	0	0	100	1.22011	3.59705	15	15.5738	0.814035	0.642105	82.6923	91.5729	13.7271	8.26892	53.9976	50.8564	47.6409	50	40.3846	36.7032	62.2383	62.401	0	8.16327	67.3469	0	8.16327	14.2857	2.04082	0.257198	0.373381	336	172.396	1.72982	0.482493	355.667	98.0833	176.698	285
4	411F	female	mutant	L-DOPA	2019-04-25	76	6	0	0	100	0	0	0	100	1.1965	2.95434	28	9.27066	1.29925	1.28421	83.8838	87.7914	15.7972	109.998	48.9135	50.3156	39.2699	53.214	41.6083	34.2759	55.4204	69.327	0	0	26.6968	0	0	44.7964	28.5068	0.562848	0.293899	289.81	164.089	1.42356	0.362256	302.881	97.9286	170.692	252.659
4	411F	female	mutant	L-DOPA	2019-04-25	76	3	33.3333	0	66.6667	0	0	0	85.7143	1.49789	2.86217	17	13.2441	1.37895	0.519298	87.5291	95.7496	12.5997	17.7001	53.5885	48.0353	40.6313	44.5221	40.4817	34.0427	53.7493	58.8251	0	0	52.1127	1.40845	0	40.8451	5.6338	0.356933	0.22844	273.5	154.798	1.38246	0.307943	286.75	95.4167	158.685	233.139
4	388F	female	control	placebo	2019-04-25	76	3	33.3333	0	0	66.6667	0	0	85.7143	1.51266	3.12658	18	9.84219	0.74386	0.353684	100.877	19.5153	103.333	78.6156	66.8687	53.0025	40.101	49.3567	55.6349	56.4289	38.7285	45.1515	0	8.41121	49.5327	0	12.1495	25.2336	4.6729	0.40935	0.31348	306.85	164.311	1.21474	0.398135	319.75	95.15	171.472	264.89
4	388F	female	control	placebo	2019-04-25	76	5	60	0	0	40	0	0	90.9091	1.44866	3.32831	25	12.9005	1.03158	0.234586	95.8669	98.1187	106.139	91.0923	57.3803	54.3754	40.7385	41.3222	51.9524	51.4117	46.9968	47.3893	0	5.92105	42.7632	0.657895	0	40.7895	9.86842	0.341739	0.33015	323	168.52	1.22105	0.397957	328.333	95.6667	173.578	272.711
4	388F	female	control	placebo	2019-04-25	76	4	25	0	50	25	0	0	94.1176	1.64768	3.29114	21	11.1588	1.21053	0.892632	96.3492	97.8532	105.726	104.405	49.8242	50.2907	51.2793	53.8696	50.3391	45.0282	52.7584	52.6467	0	0	56.701	0	0	37.1134	6.18557	0.383852	0.429136	356.2	176.978	1.45263	0.530846	366.45	94.85	180.903	303.487
4	388F	female	control	placebo	2019-04-25	76	3	0	0	66.6667	33.3333	0	0	70.5882	1.66526	2.86217	20	10.4518	0.919298	-0.140351	96.4957	36.2717	35.6136	53.0975	47.546	50.4773	48.837	50.3114	47.7377	57.1429	51.9753	102.353	0	11.2676	46.4789	0	18.3099	23.2394	0.704225	0.404525	0.361655	322.933	170.043	1.53965	0.46298	345.533	95.6667	176.257	284.953
4	385F	female	mutant	L-DOPA	2019-04-25	76	5	40	20	0	20	0	20	95.2381	1.5865	2.50352	22	10.3035	0.774737	0.791579	66.0157	96.4619	61.6842	102.04	40.3744	57.3499	43.4121	38.9183	40.6276	50.2446	56.7255	43.4015	0	0	34.5029	0	0	37.4269	28.0702	0.533513	0.433844	337.4	178.484	1.49895	0.536531	356.6	95.6	186.835	302
4	385F	female	mutant	L-DOPA	2019-04-25	76	5	0	20	80	0	0	0	90.9091	1.48383	3.19168	27	8.85184	0.684211	0.842105	76.6698	83.675	108.54	114.567	46.2486	47.8457	54.4844	50.622	36.7815	36.4941	66.9962	61.2109	0	3.75	26.6667	5.83333	0	49.5833	14.1667	0.492859	0.32334	310.333	167.955	1.38947	0.419868	325	96.3333	173.632	265.6
4	385F	female	mutant	L-DOPA	2019-04-25	76	6	16.6667	0	83.3333	0	0	0	96	1.21157	2.92646	27	9.76633	0.757895	0.891228	86.5958	92.1879	12.9586	111.364	48.2157	51.2903	50.808	47.6918	35.1061	36.6914	64.0158	57.8524	0	2.92683	39.5122	9.26829	0	36.5854	11.7073	0.377456	0.239586	254.429	151.155	1.32932	0.303797	268.286	97.4286	159.055	221.962
4	371F	female	mutant	placebo	2019-04-25	76	4	0	0	100	0	0	0	100	1.4346	3.2384	16	10.5758	1.08421	0.757895	88.7357	88.7566	13.0073	10.8372	51.2493	50.4233	46.8904	50.5051	39.1078	37.3545	57.6299	62.6839	0	0	67.5676	0	1.35135	24.3243	6.75676	0.389542	0.385077	340	175.334	1.82105	0.553409	373	95.75	184.987	304.583
4	371F	female	mutant	placebo	2019-04-25	76	4	50	25	0	25	0	0	100	1.69831	3.35865	19	13.1958	0.488421	0.536842	98.2639	2.5679	103.974	96.1726	54.1314	47.9914	45.8214	48.2639	51.656	50.6753	47.4583	46.4359	0	8.03571	59.8214	0	0.892857	25.8929	5.35714	0.312144	0.3666	354.55	173.473	1.61895	0.499223	372.2	94	178.291	296.587
4	371F	female	mutant	placebo	2019-04-25	76	3	33.3333	33.3333	33.3333	0	0	0	100	1.39241	3.37553	15	12.523	0.603509	0.842105	100	101.19	100.047	100	53.1814	50.1832	43.7478	48.9231	50.9231	50.0916	45.5026	51.8993	0	0	79.2453	0	0	11.3208	9.43396	0.306936	0.330742	349.5	173.253	1.49474	0.425642	362.25	97.0833	176.151	287.622
4	371F	female	mutant	placebo	2019-04-25	76	2	50	50	0	0	0	0	100	1.56118	3.17862	11	12.2366	0.505263	0.631579	101.724	NA	100	100	52.5922	46.4286	47.4138	46.3166	45.768	50	45.7471	50	0	23.7288	62.7119	1.69492	0	10.1695	1.69492	0.280711	0.184174	267.333	151.628	1.30526	0.245466	274.167	99.5	157.389	219
4	403F	female	mutant	L-DOPA	2019-04-25	76	4	0	0	0	100	0	0	100	1.71308	3.53586	20	10.685	0.446316	0.747368	5.91266	5.1135	89.8862	92.9962	50.5656	46.2113	47.9023	53.0052	58.9667	52.3587	38.205	44.8942	0	0	50.9434	0	0	39.6226	9.43396	0.447547	0.239129	292.2	160.861	1.40632	0.316234	313.6	95	168.702	247.92
4	403F	female	mutant	L-DOPA	2019-04-25	76	4	0	25	0	75	0	0	88.8889	1.5879	3.85232	20	7.68737	1.04211	1.13684	108.071	4.43274	93.0067	108.863	43.7444	52.8815	54.476	44.6395	53.5684	61.2109	47.5243	36.4009	0	13.3333	51.1111	0	7.77778	18.8889	8.88889	0.489999	0.194774	308.767	160.59	1.26316	0.262699	317.767	96.1333	163.266	240.251
4	403F	female	mutant	L-DOPA	2019-04-25	76	3	33.3333	33.3333	33.3333	0	0	0	66.6667	1.56821	3.42827	21	11.2735	1.55789	1.84211	91.2981	93.266	99.2384	16.7919	44.776	37.8051	44.7994	53.6426	42.1459	46.633	54.7385	54.4624	0	0	68.2353	0	0	17.6471	14.1176	0.345511	0.227996	307	156.946	1.29123	0.296099	326	95.6667	162.504	241.956
4	396F	female	mutant	placebo	2019-04-25	76	5	40	40	20	0	0	0	95.2381	1.29114	2.93309	22	10.8389	1.56391	0.606316	97.0597	62.765	105.172	59.0645	45.4527	38.4753	57.4256	59.6773	39.8638	35.7071	63.6209	62.4143	0	0.694444	40.9722	1.38889	0	51.3889	5.55556	0.433432	0.197202	277.2	154.521	1.24632	0.260804	290	94	159.936	227.6
4	396F	female	mutant	placebo	2019-04-25	76	5	0	20	80	0	0	0	95.2381	1.261	3.1093	25	7.87181	0.985263	1.50977	59.4057	84.9099	100.065	115.082	46.877	39.3417	53.6986	60.3792	39.3167	37.2795	58.319	65.7476	0	0	42.3423	0	0	33.7838	23.8739	0.610628	0.18837	260.457	152.354	1.18977	0.245525	271.971	95.1429	159.507	222.331
4	396F	female	mutant	placebo	2019-04-25	76	3	0	33.3333	66.6667	0	0	0	85.7143	1.35865	2.79606	17	13.9238	1.03579	0.842105	92.9198	80.6618	106.602	17.0543	45.9416	44.1633	54.1818	55.8409	38.7397	36.438	61.2317	62.6623	0	10	66	10	4	10	0	0.236817	0.140706	247.25	149.926	1.23579	0.181035	251.85	99.5	152.326	199.407
4	396F	female	mutant	placebo	2019-04-25	76	4	0	50	25	25	0	0	94.1176	1.57806	3.29114	21	7.15519	1.26316	1.37263	103.452	66.0974	96.8393	46.4907	39.0683	39.0708	62.2656	56.3685	49.8361	42.7062	53.8469	62.2304	0	0	51.9048	17.1429	0.47619	28.5714	1.90476	0.517107	0.1336	229.8	142.535	1.13684	0.186898	254.6	96.2	151.239	198.107
4	397F	female	control	L-DOPA	2019-04-25	76	4	0	100	0	0	0	0	100	1.55063	2.96414	18	8.38423	0.789474	0.378947	11.1323	89.7143	84.8774	8.20905	34.9348	47.619	67.0956	52.4149	44.7802	58.3492	55.9939	42.7842	0	0	34.1463	0	0.609756	21.3415	43.9024	0.68919	0.304242	302.25	160.743	1.41053	0.408616	316.75	97.75	169.942	258.933
4	397F	female	control	L-DOPA	2019-04-25	76	4	0	50	50	0	0	0	100	1.4346	2.95359	16	11.2714	0.663158	0.389474	98.5714	94.6632	102.679	6.53531	51.1905	51.1992	53.4566	54.8829	48.8391	46.3995	53.3729	57.3413	0	0	68.3333	1.66667	1.66667	21.6667	6.66667	0.355215	0.286476	291.75	160.127	1.36842	0.35976	305	96.5	167.464	252.8
4	397F	female	control	L-DOPA	2019-04-25	76	4	0	50	25	25	0	0	100	1.36076	3.13713	17	13.6182	0.749474	0.442105	100	84.6795	100.337	105.577	46.1111	40.9402	52.5238	60.4291	46.2838	40.7692	52.381	60.6505	0	1.88679	75.4717	0	0	18.8679	3.77358	0.331062	0.291805	305	164.646	1.44211	0.384188	324.25	97.75	170.544	260.183
4	397F	female	control	L-DOPA	2019-04-25	76	4	0	75	0	25	0	0	94.1176	1.46835	3.08017	20	8.52106	1.18737	0.578947	105.101	94.5213	96.0146	105.924	37.5211	47.8652	59.7593	49.6487	42.3492	54.7384	56.054	44.7029	0	0	42.6752	0	0	42.6752	14.6497	0.52957	0.292072	307.2	162.968	1.40632	0.37948	322.6	95.8	169.058	258.96
4	398F	female	control	placebo	2019-04-25	76	4	0	50	0	50	0	0	88.8889	1.77215	3.19269	22	8.90731	1.12281	0.429474	9.05105	93.3675	90.5195	95.4167	47.4892	41.5612	57.2059	61.128	56.7951	50.4132	45.9191	51.7424	0	3.8961	48.0519	6.49351	0.649351	35.0649	5.84416	0.521472	0.27928	316.4	164.478	1.33895	0.389074	328.2	93.8	167.863	262.24
4	398F	female	control	placebo	2019-04-25	76	3	0	0	33.3333	66.6667	0	0	100	1.50633	3.13291	17	11.2127	0.533333	0.473684	105.231	98.7179	92.3951	103.448	47.4815	46.047	51.2414	61.2868	54.0067	51.3889	43.977	48.6173	0	0	74.5098	0	0	19.6078	5.88235	0.333289	0.259471	317.45	160.703	1.30316	0.342261	331	98.1	165.095	252.003
4	398F	female	control	placebo	2019-04-25	76	5	20	40	20	20	0	0	100	1.20253	3.32771	22	14.3851	0.892632	0.624561	101.569	94.65	98.6111	102.083	43.7882	47.4358	53.2508	50.1378	47.8651	49.4985	52.129	48.7882	0	0	63.6364	0	0	27.2727	9.09091	0.296968	0.235517	296.6	155.595	1.22667	0.311496	306.433	97.3	159.303	236.064
4	398F	female	control	placebo	2019-04-25	76	3	33.3333	0	0	66.6667	0	0	100	1.50492	2.73207	13	15.6387	0.673684	0.519298	8	7.72947	97.3333	90.1538	53.2308	47.9871	47.0769	49	57.2727	56.0386	39.2308	45.3846	0	0	80.3922	0	1.96078	13.7255	3.92157	0.285672	0.278925	305	160.03	1.51579	0.367755	322	98	165.956	253.667
4	406F	female	mutant	placebo	2019-04-25	76	2	0	50	0	50	0	0	72.7273	1.19902	3.19269	17	6.1452	0.947368	0.0982456	6.66667	41.348	87.5	42.7888	40.3472	29.3761	56.0718	69.5522	46.2852	55.3333	57.9044	27.4691	0	8.04598	35.6322	6.89655	1.14943	48.2759	0	0.696636	0.170849	276.083	156.063	1.09825	0.22015	288.417	97.6667	162.835	229.344
4	406F	female	mutant	placebo	2019-04-25	76	4	0	0	50	25	0	25	100	1.46835	2.96203	19	10.2765	0.917895	1.92982	66.8744	86.4396	111.685	40.5207	51.932	47.8391	50.0576	50.411	37.9125	54.1299	64.588	69.6368	0	0	33.5714	0	2.85714	51.4286	12.1429	0.501583	0.229181	285	156.508	1.22737	0.293138	294.1	97.8	162.361	234.95
4	406F	female	mutant	placebo	2019-04-25	76	5	40	0	60	0	0	0	95.2381	1.4346	3.02391	24	7.43766	1.35439	1.24211	83.4325	93.4269	16.6679	98.1193	59.265	52.2624	41.0948	49.8477	40.7152	34.6386	59.3977	63.5947	0	0	42.6396	2.03046	0	44.6701	10.6599	0.629743	0.196906	268.667	150.999	1.16491	0.282774	279	95.6667	155.159	222.911
4	406F	female	mutant	placebo	2019-04-25	76	4	25	25	50	0	0	0	94.1176	1.33544	2.80872	20	7.03191	0.389474	1.52281	94.8155	95.6692	6.12716	102.234	61.635	43.4942	36.2259	57.8887	54.6841	37.5354	45.1306	63.9124	0	0	40.8046	0.574713	0	50	8.62069	0.663029	0.201999	262.1	147.654	1.26105	0.285943	272.35	97.95	154.348	218.297
4	370F	female	control	L-DOPA	2019-04-25	76	3	0	33.3333	0	66.6667	0	0	100	1.50844	3.25949	15	10.7819	0.182456	0.126316	9.375	98.9899	89.2519	100.98	43.989	43.3119	55.4114	54.6875	54.6875	53.6578	43.1696	44.9414	0	1.47059	67.6471	0	1.47059	25	4.41176	0.366236	0.265453	320.5	166.25	1.42807	0.372492	331.25	93	170.827	262.439
4	370F	female	control	L-DOPA	2019-04-25	76	3	0	33.3333	66.6667	0	0	0	92.3077	1.26582	3.71871	19	9.67924	1.19298	1.07789	101.771	80.4781	100	5.49451	38.3476	38.5154	55.4945	58.6072	38.5279	40.6087	53.8462	58.3163	0	0	51.25	0	0	40	8.75	0.411256	0.281235	307.2	160.402	1.28982	0.360412	319.433	95.0333	167.163	260.164
4	370F	female	control	L-DOPA	2019-04-25	76	3	0	66.6667	33.3333	0	0	0	100	1.37131	3.55134	16	13.5406	0.814035	0.870175	98.8177	95.1254	102.273	4.62578	48.5023	47.755	51.2474	53.978	47.7879	47.4815	57.4324	53.2001	0	0	71.9298	0	1.75439	24.5614	1.75439	0.289918	0.156429	249.8	151.671	1.20211	0.208661	260.1	97.6	156.579	208.95
4	405F	female	mutant	L-DOPA	2019-04-25	76	4	0	0	100	0	0	0	88.8889	1.13502	2.77356	20	11.4793	-0.648421	0.581053	77.5266	91.8803	14.2815	107.446	52.8094	53.125	47.7513	46.8286	41.8636	38.5382	59.6729	59.8088	0	16.6667	53.9683	4.7619	0	22.2222	2.38095	0.31059	0.200311	290.05	157.693	1.24	0.27706	303.2	97.8	160.515	233.43
4	405F	female	mutant	L-DOPA	2019-04-25	76	3	0	0	66.6667	33.3333	0	0	92.3077	1.31857	2.71097	16	12.6303	0.694737	0.6	92.9481	98.0392	107.738	103.892	51.8759	51.3213	46.4	51.0755	46.6903	42.5569	53.8886	53.5354	0	0	80.6452	0	2.15054	13.9785	3.22581	0.306884	0.192316	286.5	154.253	1.22105	0.261159	297	95	159.134	227.85
4	405F	female	mutant	L-DOPA	2019-04-25	76	5	0	20	80	0	0	0	100	1.173	2.7173	20	13.6041	0.572632	0.892632	87.36	94.8754	110.653	105.059	55.1702	50.6198	43.1027	48.4929	43.4566	39.0655	55.5315	60.8904	0	0	67.8161	2.29885	0	27.5862	2.29885	0.297414	0.18974	271.6	154.744	1.22947	0.259383	285.4	99	156.58	224.453
4	405F	female	mutant	L-DOPA	2019-04-25	76	3	0	66.6667	33.3333	0	0	0	100	1.10056	2.61955	14	15.6685	0.547368	0.810526	2.5	95.1178	95.2381	104.898	40.3994	44.4591	56.0307	55	47.5	49.2095	49.2325	45.1613	0	5.76923	92.3077	0	0	1.92308	0	0.24824	0.122585	254.167	149.746	1.15789	0.160338	265.833	100.167	154.238	199.994
4	374F	female	control	placebo	2019-04-25	76	4	50	0	50	0	0	0	88.8889	1.53586	2.74965	21	9.62512	0.673684	0.968421	84.5159	91.4141	12.5806	102.441	57.0034	58.3491	43.6057	41.8733	40.1383	44.0078	58.964	56.5461	0	4.57516	50.3268	0	1.30719	34.6405	9.15033	0.455539	0.291006	294.8	160.189	1.37263	0.379125	312.4	96	168.246	254.68
4	374F	female	control	placebo	2019-04-25	76	3	33.3333	33.3333	0	33.3333	0	0	100	1.51899	2.95359	16	13.4385	0.294737	0.189474	107.063	101.333	93.1034	99.4872	46.3123	46.4314	51.1111	52.9438	55.1721	56.3137	44.4444	44.9234	0	0	65.5172	0	0	31.0345	3.44828	0.326389	0.278481	298.5	163.544	1.49474	0.365978	317	98.25	171.485	262.283
4	374F	female	control	placebo	2019-04-25	76	4	25	50	0	25	0	0	94.1176	1.32911	2.76582	18	8.93918	0.473684	0.345263	93.642	101.182	105.425	98.0705	54.394	50.882	46.3964	50.0546	51.1681	47.7524	51.6484	52.5373	0	0	42.3358	0	0	43.0657	14.5985	0.525717	0.28612	311.85	167.161	1.30526	0.380191	327.9	95	174.322	267.57
4	374F	female	control	placebo	2019-04-25	76	4	100	0	0	0	0	0	100	1.37553	2.60759	18	10.8057	0.387368	0.505263	88.558	12.3271	13.3598	85.9687	66.1508	58.3179	34.391	40.2035	53.5476	44.3086	45.6944	52.4603	0	0	43.2203	5.08475	0.847458	47.4576	3.38983	0.391817	0.299089	325.7	167.403	1.49684	0.382678	340.45	95.95	173.643	271.42
4	404F	female	control	placebo	2019-04-25	76	4	25	0	25	50	0	0	94.1176	1.78903	3.10549	18	11.248	0.362105	-0.0421053	97.6815	104.414	102.846	98.8252	52.6796	54.3987	49.1098	44.6025	49.5762	52.5703	51.612	51.3505	0	0	67.6471	0	0	24.5098	7.84314	0.384309	0.26338	315.1	162.639	1.51789	0.371308	338	96.55	168.921	261.987
4	404F	female	control	placebo	2019-04-25	76	4	75	0	0	25	0	0	100	1.673	3.29325	18	14.4037	0.526316	0.261053	99.256	103.671	102.381	96.0317	51.4363	50.6108	46.2302	46.4286	50.1984	50.0805	48.6111	47.593	0	0	88.0952	0	1.19048	9.52381	1.19048	0.274558	0.213369	327.05	161.332	1.32211	0.266045	342.3	97.8	164.781	240.577
4	404F	female	control	placebo	2019-04-25	76	2	0	0	50	50	0	0	100	1.38537	2.99578	11	13.7453	0.778947	-0.147368	100	98.374	3.84615	100	44.0476	42.4506	45.2381	38.6364	38.6364	43.6121	94.1392	47.8938	0	0	67.6471	1.47059	0	20.5882	10.2941	0.335525	0.189503	281.333	154.86	1.20702	0.259679	295.333	97.8333	158.514	229.611
4	373F	female	control	L-DOPA	2019-04-25	76	4	0	25	75	0	0	0	100	1.35021	2.87975	16	11.5568	0.242105	0.368421	101.852	96.3248	99.8514	3.84208	48.4543	46.4957	52.085	53.5343	49.9057	46.7521	49.5377	52.1275	0	0	84.2857	0	0	11.4286	4.28571	0.354438	0.238064	296	164.852	1.34737	0.344659	308.5	97.5	167.164	253.367
4	373F	female	control	L-DOPA	2019-04-25	76	3	66.6667	0	0	33.3333	0	0	85.7143	1.56118	2.83333	17	13.4853	0.315789	0.407018	94.6429	102.5	102	100.047	51.7778	51.6524	47.6481	45.8113	50.7716	49.5537	49.2346	51.7265	0	0	81.4815	1.23457	0	12.3457	4.93827	0.284155	0.204752	301	159.87	1.35789	0.267377	321.5	98.75	166.34	243.117
4	373F	female	control	L-DOPA	2019-04-25	76	3	0	33.3333	33.3333	33.3333	0	0	100	1.38889	2.79887	14	14.6379	0.154386	0.0982456	96.4286	99.5915	103.226	8	50.8883	49.5915	48.6897	47.4868	49.1402	49.7059	51.8621	50.3214	1.85185	3.7037	83.3333	3.7037	0	7.40741	0	0.251962	0.260567	299.583	161.87	1.65263	0.337257	318.833	98.25	167.825	249.156
4	373F	female	control	L-DOPA	2019-04-25	76	3	33.3333	0	33.3333	33.3333	0	0	100	1.44515	2.8481	16	12.6598	0.126316	0.252632	94.3407	103.302	10.9244	95.4023	58.806	51.2654	41.9366	48.1041	51.1649	45.8642	47.8579	54.0091	0	2.12766	77.6596	2.12766	1.06383	14.8936	2.12766	0.313638	0.231401	285.25	159.907	1.58947	0.330891	299.5	98.75	164	241.8
[truncated: 21 more columns]
